# Supplementary material for: Coli bond: A dual-function encryption system for secure information storage and transmission by microorganisms
Source: PLoS One. 2025 Jun 11;20(6):e0325926. doi: 10.1371/journal.pone.0325926 (PMC12157041; doi:10.1371/journal.pone.0325926)
Supplement: S4 File — This zip file contains the raw data sets supporting the findings of this study. (ZIP) [file pone.0325926.s004.zip]

Archive with 8 entries (7 files):
- data/
- data/COLI-CAF.CSV
- data/COLI-DBCAE.CSV
- data/COLI-XAN.CSV
- data/LB+0.5 mM Caffeine.xlsx
- data/LB+0.5 mM xanthine.xlsx
- data/Temperature.xlsx
- data/Transmission.prism
