# Supplementary material for: Coli bond: A dual-function encryption system for secure information storage and transmission by microorganisms
Source: PLoS One. 2025 Jun 11;20(6):e0325926. doi: 10.1371/journal.pone.0325926 (PMC12157041; doi:10.1371/journal.pone.0325926)
Supplement: S4 File — This zip file contains the raw data sets supporting the findings of this study. (ZIP) [file pone.0325926.s004.zip › data/COLI-CAF.CSV]

0	0.0442266464233399
0.00485333333333334	0.0433921813964844
0.00970666666666667	0.0429153442382813
0.01456	0.0428557395935059
0.0194133333333334	0.0431537628173828
0.0242666666666667	0.0436902046203613
0.02912	0.044405460357666
0.0339733333333334	0.0452995300292969
0.0388266666666667	0.0461935997009278
0.04368	0.0469684600830078
0.0485333333333334	0.0476241111755371
0.0533866666666667	0.0482797622680664
0.05824	0.0486969947814942
0.0630933333333334	0.0489950180053711
0.0679466666666667	0.0492930412292481
0.0728	0.0494718551635742
0.0776533333333334	0.0496506690979004
0.0825066666666667	0.0500679016113282
0.08736	0.0507831573486328
0.0922133333333334	0.0517964363098145
0.0970666666666667	0.0533461570739746
0.10192	0.0550150871276856
0.106773333333334	0.0567436218261719
0.111626666666667	0.0579357147216797
0.11648	0.0581741333007813
0.121333333333334	0.057518482208252
0.126186666666667	0.0559091567993164
0.13104	0.0539422035217285
0.135893333333334	0.052034854888916
0.140746666666667	0.0507831573486328
0.1456	0.0501871109008789
0.150453333333334	0.0503659248352051
0.155306666666667	0.0510811805725098
0.16016	0.0522732734680176
0.165013333333334	0.0537633895874024
0.169866666666667	0.0553131103515625
0.17472	0.0569820404052735
0.179573333333334	0.0582933425903321
0.184426666666667	0.0590682029724121
0.18928	0.0591874122619629
0.194133333333334	0.0584721565246582
0.198986666666667	0.057220458984375
0.20384	0.0560283660888672
0.208693333333334	0.0551342964172364
0.213546666666667	0.0550150871276856
0.2184	0.0556707382202149
0.223253333333334	0.0567436218261719
0.228106666666667	0.0582933425903321
0.23296	0.0595450401306153
0.237813333333334	0.0604987144470215
0.242666666666667	0.0609755516052246
0.24752	0.0609755516052246
0.252373333333334	0.0604391098022461
0.257226666666667	0.059664249420166
0.26208	0.0588297843933106
0.266933333333334	0.0580549240112305
0.271786666666667	0.0576376914978028
0.27664	0.0573992729187012
0.281493333333334	0.0573396682739258
0.286346666666667	0.057220458984375
0.2912	0.0569820404052735
0.296053333333334	0.056445598602295
0.300906666666667	0.0557899475097657
0.30576	0.0553131103515625
0.310613333333334	0.0552535057067871
0.315466666666667	0.055849552154541
0.32032	0.0568032264709473
0.325173333333334	0.0581145286560059
0.330026666666667	0.0593066215515137
0.33488	0.0600814819335938
0.339733333333334	0.0604391098022461
0.344586666666667	0.0603199005126953
0.34944	0.06026029586792
0.354293333333334	0.06026029586792
0.359146666666667	0.0604391098022461
0.364	0.0607371330261231
0.368853333333334	0.0609755516052246
0.373706666666667	0.0609755516052246
0.37856	0.0607371330261231
0.383413333333334	0.0601410865783692
0.388266666666667	0.0593066215515137
0.39312	0.0585317611694336
0.397973333333334	0.0578761100769043
0.402826666666667	0.0577569007873535
0.40768	0.0579953193664551
0.412533333333334	0.058591365814209
0.417386666666667	0.0596046447753907
0.42224	0.0607967376708985
0.427093333333334	0.0620484352111817
0.431946666666667	0.0631213188171387
0.4368	0.0635981559753418
0.441653333333334	0.0635981559753418
0.446506666666667	0.0632405281066895
0.45136	0.0625252723693848
0.456213333333334	0.0615119934082032
0.461066666666667	0.0606179237365723
0.46592	0.0597834587097168
0.470773333333334	0.0590085983276367
0.475626666666667	0.0582933425903321
0.48048	0.0574588775634766
0.485333333333334	0.0568032264709473
0.490186666666667	0.0562071800231934
0.49504	0.0557899475097657
0.499893333333334	0.0557899475097657
0.504746666666667	0.0559687614440918
0.5096	0.0565052032470703
0.514453333333334	0.057220458984375
0.519306666666667	0.0579357147216797
0.52416	0.0587701797485352
0.529013333333334	0.0594854354858399
0.533866666666667	0.0600814819335938
0.53872	0.0607371330261231
0.543573333333334	0.0616312026977539
0.548426666666667	0.0624656677246094
0.55328	0.063478946685791
0.558133333333334	0.0641942024230957
0.562986666666667	0.0646710395812989
0.56784	0.0646710395812989
0.572693333333334	0.0643730163574219
0.577546666666667	0.0638365745544434
0.5824	0.0631809234619141
0.587253333333334	0.0624656677246094
0.592106666666667	0.0615715980529785
0.59696	0.0607967376708985
0.601813333333334	0.0600814819335938
0.606666666666667	0.0597834587097168
0.61152	0.059962272644043
0.616373333333334	0.0606775283813477
0.621226666666667	0.0618696212768555
0.62608	0.0631213188171387
0.630933333333334	0.064074993133545
0.635786666666667	0.0641345977783203
0.64064	0.0634193420410157
0.645493333333334	0.0619888305664063
0.650346666666667	0.0602006912231446
0.6552	0.0584721565246582
0.660053333333334	0.0569820404052735
0.664906666666667	0.055849552154541
0.66976	0.0550150871276856
0.674613333333334	0.0544190406799317
0.679466666666667	0.0540614128112793
0.68432	0.0541210174560547
0.689173333333334	0.0544190406799317
0.694026666666667	0.055074691772461
0.69888	0.0560879707336426
0.703733333333334	0.0572800636291504
0.708586666666667	0.0584721565246582
0.71344	0.0594854354858399
0.718293333333334	0.0603795051574707
0.723146666666667	0.0611543655395508
0.728	0.0618100166320801
0.732853333333334	0.0624656677246094
0.737706666666667	0.0627636909484864
0.74256	0.0627636909484864
0.747413333333334	0.0621080398559571
0.752266666666667	0.0609159469604492
0.75712	0.0593066215515137
0.761973333333334	0.0575780868530274
0.766826666666667	0.0559091567993164
0.77168	0.054776668548584
0.776533333333334	0.0542998313903809
0.781386666666667	0.0544786453247071
0.78624	0.0551939010620117
0.791093333333334	0.0563263893127442
0.795946666666667	0.0573992729187012
0.8008	0.0582933425903321
0.805653333333334	0.0588297843933106
0.810506666666667	0.058889389038086
0.81536	0.058591365814209
0.820213333333334	0.0582337379455567
0.825066666666667	0.0577569007873535
0.82992	0.0574588775634766
0.834773333333334	0.0571608543395996
0.839626666666667	0.0571012496948242
0.84448	0.0569820404052735
0.849333333333334	0.0571608543395996
0.854186666666667	0.0573396682739258
0.85904	0.0578165054321289
0.863893333333334	0.0583529472351075
0.868746666666667	0.0589489936828614
0.8736	0.0594258308410645
0.878453333333334	0.0594854354858399
0.883306666666667	0.0591278076171875
0.88816	0.0583529472351075
0.893013333333334	0.0573396682739258
0.897866666666667	0.0563263893127442
0.90272	0.0557899475097657
0.907573333333334	0.0556111335754395
0.912426666666667	0.0559091567993164
0.91728	0.0566244125366211
0.922133333333334	0.0575780868530274
0.926986666666667	0.0582337379455567
0.93184	0.0586509704589844
0.936693333333334	0.0586509704589844
0.941546666666667	0.0584721565246582
0.9464	0.0582933425903321
0.951253333333334	0.0579953193664551
0.956106666666667	0.0577569007873535
0.96096	0.0575780868530274
0.965813333333334	0.0573396682739258
0.970666666666667	0.0570416450500489
0.97552	0.0567436218261719
0.980373333333334	0.0566244125366211
0.985226666666667	0.0566840171813965
0.99008	0.0569820404052735
0.994933333333334	0.0573992729187012
0.999786666666667	0.0580549240112305
1.00464	0.0586509704589844
1.00949333333334	0.0593662261962891
1.01434666666667	0.0600814819335938
1.0192	0.0609159469604492
1.02405333333334	0.0618100166320801
1.02890666666667	0.062704086303711
1.03376	0.0632405281066895
1.03861333333334	0.063478946685791
1.04346666666667	0.0631809234619141
1.04832	0.062406063079834
1.05317333333334	0.0612139701843262
1.05802666666667	0.0601410865783692
1.06288	0.0591278076171875
1.06773333333334	0.058591365814209
1.07258666666667	0.0584125518798828
1.07744	0.0584721565246582
1.08229333333334	0.0585317611694336
1.08714666666667	0.0584125518798828
1.092	0.0580549240112305
1.09685333333334	0.0573992729187012
1.10170666666667	0.0569224357604981
1.10656	0.0568628311157227
1.11141333333334	0.0573992729187012
1.11626666666667	0.058591365814209
1.12112	0.0605583190917969
1.12597333333334	0.0627636909484864
1.13082666666667	0.0650882720947266
1.13568	0.0669360160827637
1.14053333333334	0.0680685043334961
1.14538666666667	0.0684261322021485
1.15024	0.0680685043334961
1.15509333333334	0.0673532485961914
1.15994666666667	0.0666379928588867
1.1648	0.0662803649902344
1.16965333333334	0.0662803649902344
1.17450666666667	0.0666975975036621
1.17936	0.0671744346618653
1.18421333333334	0.0674724578857422
1.18906666666667	0.0671744346618653
1.19392	0.0664591789245606
1.19877333333334	0.0653266906738282
1.20362666666667	0.0642538070678711
1.20848	0.063478946685791
1.21333333333334	0.0632405281066895
1.21818666666667	0.0635981559753418
1.22304	0.0643134117126465
1.22789333333334	0.0652670860290528
1.23274666666667	0.0661611557006836
1.2376	0.0669956207275391
1.24245333333334	0.0678300857543946
1.24730666666667	0.0686049461364746
1.25216	0.0693798065185547
1.25701333333334	0.0699162483215332
1.26186666666667	0.0701546669006348
1.26672	0.0697970390319825
1.27157333333334	0.0689029693603516
1.27642666666667	0.0676512718200684
1.28128	0.0661015510559082
1.28613333333334	0.0646114349365235
1.29098666666667	0.063478946685791
1.29584	0.062704086303711
1.30069333333334	0.0624656677246094
1.30554666666667	0.0622868537902832
1.3104	0.0625252723693848
1.31525333333334	0.062704086303711
1.32010666666667	0.0629425048828125
1.32496	0.0630617141723633
1.32981333333334	0.0631809234619141
1.33466666666667	0.0631213188171387
1.33952	0.0630021095275879
1.34437333333334	0.0628829002380371
1.34922666666667	0.0625848770141602
1.35408	0.0625252723693848
1.35893333333334	0.0626444816589356
1.36378666666667	0.0628829002380371
1.36864	0.0632405281066895
1.37349333333334	0.0638365745544434
1.37834666666667	0.0644326210021973
1.3832	0.0649094581604004
1.38805333333334	0.0652074813842774
1.39290666666667	0.0650286674499512
1.39776	0.0645518302917481
1.40261333333334	0.0638961791992188
1.40746666666667	0.0634193420410157
1.41232	0.0630021095275879
1.41717333333334	0.0633001327514649
1.42202666666667	0.0639557838439942
1.42688	0.0652074813842774
1.43173333333334	0.0664591789245606
1.43658666666667	0.0676512718200684
1.44144	0.0685453414916992
1.44629333333334	0.0689029693603516
1.45114666666667	0.068962574005127
1.456	0.0688433647155762
1.46085333333334	0.0687241554260254
1.46570666666667	0.0687837600708008
1.47056	0.0689029693603516
1.47541333333334	0.0690817832946778
1.48026666666667	0.0690221786499024
1.48512	0.0687837600708008
1.48997333333334	0.0682473182678223
1.49482666666667	0.0674724578857422
1.49968	0.0667572021484375
1.50453333333334	0.0661611557006836
1.50938666666667	0.0659823417663575
1.51424	0.0659823417663575
1.51909333333334	0.0661015510559082
1.52394666666667	0.0662803649902344
1.5288	0.0663399696350098
1.53365333333334	0.0661015510559082
1.53850666666667	0.0656247138977051
1.54336	0.0653862953186035
1.54821333333334	0.065147876739502
1.55306666666667	0.0650882720947266
1.55792	0.0656247138977051
1.56277333333334	0.0663995742797852
1.56762666666667	0.0672340393066407
1.57248	0.0678300857543946
1.57733333333334	0.0681281089782715
1.58218666666667	0.0680685043334961
1.58704	0.0673532485961914
1.59189333333334	0.0662803649902344
1.59674666666667	0.0647902488708496
1.6016	0.063478946685791
1.60645333333334	0.0622868537902832
1.61130666666667	0.0615119934082032
1.61616	0.0615715980529785
1.62101333333334	0.062406063079834
1.62586666666667	0.0640153884887696
1.63072	0.0660419464111328
1.63557333333334	0.0683069229125977
1.64042666666667	0.0702738761901856
1.64528	0.0717639923095703
1.65013333333334	0.0727176666259766
1.65498666666667	0.0730156898498535
1.65984	0.0730752944946289
1.66469333333334	0.0731945037841797
1.66954666666667	0.0733733177185059
1.6744	0.0737905502319336
1.67925333333334	0.0744462013244629
1.68410666666667	0.0751614570617676
1.68896	0.0755786895751953
1.69381333333334	0.0754594802856446
1.69866666666667	0.0748634338378907
1.70352	0.0736713409423828
1.70837333333334	0.0720024108886719
1.71322666666667	0.070333480834961
1.71808	0.0689029693603516
1.72293333333334	0.0680685043334961
1.72778666666667	0.067591667175293
1.73264	0.0674724578857422
1.73749333333334	0.067591667175293
1.74234666666667	0.0675320625305176
1.7472	0.0671744346618653
1.75205333333334	0.0666975975036621
1.75690666666667	0.0663995742797852
1.76176	0.0665783882141114
1.76661333333334	0.067293643951416
1.77146666666667	0.0688433647155762
1.77632	0.0709295272827149
1.78117333333334	0.0731348991394043
1.78602666666667	0.074923038482666
1.79088	0.0759363174438477
1.79573333333334	0.0759363174438477
1.80058666666667	0.0750422477722168
1.80544	0.0734925270080567
1.81029333333334	0.0720620155334473
1.81514666666667	0.0708103179931641
1.82	0.0702738761901856
1.82485333333334	0.0702738761901856
1.82970666666667	0.0704526901245117
1.83456	0.0708699226379395
1.83941333333334	0.0710487365722657
1.84426666666667	0.0708103179931641
1.84912	0.0703930854797364
1.85397333333334	0.070035457611084
1.85882666666667	0.0698566436767578
1.86368	0.0699758529663086
1.86853333333334	0.0707507133483887
1.87338666666667	0.0714659690856934
1.87824	0.0725388526916504
1.88309333333334	0.0734329223632813
1.88794666666667	0.0740885734558106
1.8928	0.0745654106140137
1.89765333333334	0.0746846199035645
1.90250666666667	0.0742673873901367
1.90736	0.0734925270080567
1.91221333333334	0.072479248046875
1.91706666666667	0.0714659690856934
1.92192	0.0709295272827149
1.92677333333334	0.071108341217041
1.93162666666667	0.0720024108886719
1.93648	0.0733137130737305
1.94133333333334	0.0748038291931153
1.94618666666667	0.0761747360229492
1.95104	0.0770092010498047
1.95589333333334	0.0773668289184571
1.96074666666667	0.0774264335632325
1.9656	0.0774264335632325
1.97045333333334	0.0774264335632325
1.97530666666667	0.0775456428527832
1.98016	0.0776052474975586
1.98501333333334	0.0774264335632325
1.98986666666667	0.0770092010498047
1.99472	0.0760555267333985
1.99957333333334	0.074923038482666
2.00442666666667	0.0736713409423828
2.00928	0.072479248046875
2.01413333333334	0.0716447830200196
2.01898666666667	0.071406364440918
2.02384	0.0716447830200196
2.02869333333334	0.0720620155334473
2.03354666666667	0.072479248046875
2.0384	0.0727176666259766
2.04325333333334	0.0725984573364258
2.04810666666667	0.0718832015991211
2.05296	0.0708699226379395
2.05781333333334	0.0698566436767578
2.06266666666667	0.0692009925842285
2.06752	0.0691413879394532
2.07237333333334	0.0697970390319825
2.07722666666667	0.0711679458618164
2.08208	0.0730156898498535
2.08693333333334	0.0750422477722168
2.09178666666667	0.0767707824707032
2.09664	0.077962875366211
2.10149333333334	0.0785589218139649
2.10634666666667	0.0786185264587403
2.1112	0.0782012939453125
2.11605333333334	0.0775456428527832
2.12090666666667	0.0767707824707032
2.12576	0.0761747360229492
2.13061333333334	0.0756978988647461
2.13546666666667	0.0753402709960938
2.14032	0.075221061706543
2.14517333333334	0.0752806663513184
2.15002666666667	0.0754594802856446
2.15488	0.07551908493042
2.15973333333334	0.0755786895751953
2.16458666666667	0.0755786895751953
2.16944	0.0755786895751953
2.17429333333334	0.0754594802856446
2.17914666666667	0.0753402709960938
2.184	0.075221061706543
2.18885333333334	0.074923038482666
2.19370666666667	0.0747442245483399
2.19856	0.0745654106140137
2.20341333333334	0.0746846199035645
2.20826666666667	0.0748634338378907
2.21312	0.0752806663513184
2.21797333333334	0.07551908493042
2.22282666666667	0.0754594802856446
2.22768	0.0750422477722168
2.23253333333334	0.0743269920349121
2.23738666666667	0.0733733177185059
2.24224	0.0725984573364258
2.24709333333334	0.0723004341125489
2.25194666666667	0.072479248046875
2.2568	0.0730752944946289
2.26165333333334	0.0737905502319336
2.26650666666667	0.0745654106140137
2.27136	0.0750422477722168
2.27621333333334	0.0753402709960938
2.28106666666667	0.0756978988647461
2.28592	0.0760555267333985
2.29077333333334	0.0764727592468262
2.29562666666667	0.0771284103393555
2.30048	0.0774264335632325
2.30533333333334	0.0774264335632325
2.31018666666667	0.0769495964050293
2.31504	0.0762343406677246
2.31989333333334	0.0755786895751953
2.32474666666667	0.075221061706543
2.3296	0.07551908493042
2.33445333333334	0.0764131546020508
2.33930666666667	0.0777244567871094
2.34416	0.0792145729064942
2.34901333333334	0.0805258750915528
2.35386666666667	0.0813603401184082
2.35872	0.0817179679870606
2.36357333333334	0.0815987586975098
2.36842666666667	0.0810027122497559
2.37328	0.0801682472229004
2.37813333333334	0.0792145729064942
2.38298666666667	0.0783205032348633
2.38784	0.0778436660766602
2.39269333333334	0.0778436660766602
2.39754666666667	0.0785589218139649
2.4024	0.0795125961303711
2.40725333333334	0.080406665802002
2.41210666666667	0.0808238983154297
2.41696	0.0807642936706543
2.42181333333334	0.0796914100646973
2.42666666666667	0.0781416893005371
2.43152	0.0762939453125
2.43637333333334	0.0743865966796875
2.44122666666667	0.0728368759155274
2.44608	0.0718235969543457
2.45093333333334	0.0715851783752442
2.45578666666667	0.0720620155334473
2.46064	0.0731945037841797
2.46549333333334	0.0748038291931153
2.47034666666667	0.0764727592468262
2.4752	0.077962875366211
2.48005333333334	0.0789761543273926
2.48490666666667	0.0795125961303711
2.48976	0.0798106193542481
2.49461333333334	0.0798106193542481
2.49946666666667	0.0799298286437989
2.50432	0.0802874565124512
2.50917333333334	0.0808835029602051
2.51402666666667	0.0815391540527344
2.51888	0.0820159912109375
2.52373333333334	0.0823140144348145
2.52858666666667	0.0821352005004883
2.53344	0.081479549407959
2.53829333333334	0.0805258750915528
2.54314666666667	0.0794529914855957
2.548	0.0785589218139649
2.55285333333334	0.0778436660766602
2.55770666666667	0.0772476196289063
2.56256	0.0770092010498047
2.56741333333334	0.0767111778259278
2.57226666666667	0.0763535499572754
2.57712	0.0760555267333985
2.58197333333334	0.0758767127990723
2.58682666666667	0.0758171081542969
2.59168	0.0759959220886231
2.59653333333334	0.0765323638916016
2.60138666666667	0.0771880149841309
2.60624	0.0778436660766602
2.61109333333334	0.0784993171691895
2.61594666666667	0.079035758972168
2.6208	0.0797510147094727
2.62565333333334	0.0801682472229004
2.63050666666667	0.0806450843811035
2.63536	0.0811815261840821
2.64021333333334	0.0818371772766113
2.64506666666667	0.0824928283691406
2.64992	0.0830888748168946
2.65477333333334	0.0836849212646485
2.65962666666667	0.0836849212646485
2.66448	0.0834465026855469
2.66933333333334	0.0827908515930176
2.67418666666667	0.0819563865661621
2.67904	0.0811219215393067
2.68389333333334	0.0804662704467774
2.68874666666667	0.080108642578125
2.6936	0.0801682472229004
2.69845333333334	0.0802874565124512
2.70330666666667	0.0806450843811035
2.70816	0.0809431076049805
2.71301333333334	0.0808835029602051
2.71786666666667	0.0807046890258789
2.72272	0.0801682472229004
2.72757333333334	0.0795125961303711
2.73242666666667	0.0789761543273926
2.73728	0.0787973403930664
2.74213333333334	0.0790953636169434
2.74698666666667	0.0798702239990235
2.75184	0.0811815261840821
2.75669333333334	0.0826716423034668
2.76154666666667	0.0840425491333008
2.7664	0.0853538513183594
2.77125333333334	0.0861883163452149
2.77610666666667	0.0864267349243164
2.78096	0.0860095024108887
2.78581333333334	0.0849366188049317
2.79066666666667	0.0834465026855469
2.79552	0.081777572631836
2.80037333333334	0.0801682472229004
2.80522666666667	0.0789165496826172
2.81008	0.0782012939453125
2.81493333333334	0.0781416893005371
2.81978666666667	0.0785589218139649
2.82464	0.0794529914855957
2.82949333333334	0.080108642578125
2.83434666666667	0.0807046890258789
2.8392	0.0807642936706543
2.84405333333334	0.0806450843811035
2.84890666666667	0.080406665802002
2.85376	0.0802278518676758
2.85861333333334	0.0801682472229004
2.86346666666667	0.0805258750915528
2.86832	0.0813007354736328
2.87317333333334	0.0821352005004883
2.87802666666667	0.0830888748168946
2.88288	0.0836849212646485
2.88773333333334	0.0838637351989746
2.89258666666667	0.0835657119750977
2.89744	0.082850456237793
2.90229333333334	0.0820159912109375
2.90714666666667	0.0814199447631836
2.912	0.0810623168945313
2.91685333333334	0.0810027122497559
2.92170666666667	0.0813007354736328
2.92656	0.0816583633422852
2.93141333333334	0.0820755958557129
2.93626666666667	0.0824332237243653
2.94112	0.082850456237793
2.94597333333334	0.0830888748168946
2.95082666666667	0.0833272933959961
2.95568	0.0833272933959961
2.96053333333334	0.0830292701721192
2.96538666666667	0.0824928283691406
2.97024	0.081777572631836
2.97509333333334	0.0812411308288574
2.97994666666667	0.0812411308288574
2.9848	0.0818371772766113
2.98965333333334	0.0829696655273438
2.99450666666667	0.084221363067627
2.99936	0.085294246673584
3.00421333333334	0.0859498977661133
3.00906666666667	0.0861287117004395
3.01392	0.0858902931213379
3.01877333333334	0.0857114791870117
3.02362666666667	0.0855326652526856
3.02848	0.0854730606079102
3.03333333333334	0.0853538513183594
3.03818666666667	0.0851750373840332
3.04304	0.0848174095153809
3.04789333333334	0.0841021537780762
3.05274666666667	0.0832676887512207
3.0576	0.0824928283691406
3.06245333333334	0.0820755958557129
3.06730666666667	0.0821948051452637
3.07216	0.0829100608825684
3.07701333333334	0.0841617584228516
3.08186666666667	0.085592269897461
3.08672	0.0870227813720703
3.09157333333334	0.088036060333252
3.09642666666667	0.0882148742675781
3.10128	0.0874400138854981
3.10613333333334	0.0857710838317871
3.11098666666667	0.0834465026855469
3.11584	0.0811815261840821
3.12069333333334	0.0796914100646973
3.12554666666667	0.0792145729064942
3.1304	0.080108642578125
3.13525333333334	0.0819563865661621
3.14010666666667	0.0842809677124024
3.14496	0.0866055488586426
3.14981333333334	0.0883936882019043
3.15466666666667	0.0892877578735352
3.15952	0.0894665718078613
3.16437333333334	0.089406967163086
3.16922666666667	0.089108943939209
3.17408	0.0890493392944336
3.17893333333334	0.0893473625183106
3.18378666666667	0.0897645950317383
3.18864	0.0901222229003906
3.19349333333334	0.0903010368347168
3.19834666666667	0.0898838043212891
3.2032	0.089108943939209
3.20805333333334	0.0881552696228028
3.21290666666667	0.0869631767272949
3.21776	0.0857710838317871
3.22261333333334	0.0847578048706055
3.22746666666667	0.0841617584228516
3.23232	0.08392333984375
3.23717333333334	0.0841021537780762
3.24202666666667	0.0846982002258301
3.24688	0.0855326652526856
3.25173333333334	0.0864863395690918
3.25658666666667	0.0872015953063965
3.26144	0.0875592231750488
3.26629333333334	0.0876188278198242
3.27114666666667	0.0872611999511719
3.276	0.0870227813720703
3.28085333333334	0.0867247581481934
3.28570666666667	0.0868439674377442
3.29056	0.0872611999511719
3.29541333333334	0.0877976417541504
3.30026666666667	0.0882744789123535
3.30512	0.0882148742675781
3.30997333333334	0.0876784324645996
3.31482666666667	0.086665153503418
3.31968	0.0854730606079102
3.32453333333334	0.0845193862915039
3.32938666666667	0.0841617584228516
3.33424	0.0844597816467285
3.33909333333334	0.0854134559631348
3.34394666666667	0.0869631767272949
3.3488	0.0888109207153321
3.35365333333334	0.090479850769043
3.35850666666667	0.091850757598877
3.36336	0.0926852226257324
3.36821333333334	0.0928044319152832
3.37306666666667	0.0921487808227539
3.37792	0.0909566879272461
3.38277333333334	0.0895857810974121
3.38762666666667	0.0883340835571289
3.39248	0.0876188278198242
3.39733333333334	0.0875592231750488
3.40218666666667	0.0882148742675781
3.40704	0.0892281532287598
3.41189333333334	0.0900626182556153
3.41674666666667	0.0903606414794922
3.4216	0.090181827545166
3.42645333333334	0.0895261764526367
3.43130666666667	0.0886321067810059
3.43616	0.0879764556884766
3.44101333333334	0.0876188278198242
3.44586666666667	0.0875592231750488
3.45072	0.0878572463989258
3.45557333333334	0.0883340835571289
3.46042666666667	0.0887513160705567
3.46528	0.089108943939209
3.47013333333334	0.089406967163086
3.47498666666667	0.0894665718078613
3.47984	0.089108943939209
3.48469333333334	0.0885725021362305
3.48954666666667	0.0877976417541504
3.4944	0.0871419906616211
3.49925333333334	0.0867843627929688
3.50410666666667	0.0872015953063965
3.50896	0.0882148742675781
3.51381333333334	0.0897645950317383
3.51866666666667	0.0913143157958985
3.52352	0.0926256179809571
3.52837333333334	0.0934600830078125
3.53322666666667	0.0937581062316895
3.53808	0.0936388969421387
3.54293333333334	0.0932812690734863
3.54778666666667	0.092923641204834
3.55264	0.0925064086914063
3.55749333333334	0.0919699668884278
3.56234666666667	0.0914931297302246
3.5672	0.0910162925720215
3.57205333333334	0.0909566879272461
3.57690666666667	0.0913143157958985
3.58176	0.0920891761779785
3.58661333333334	0.093221664428711
3.59146666666667	0.094294548034668
3.59632	0.0950098037719727
3.60117333333334	0.0951886177062988
3.60602666666667	0.0948905944824219
3.61088	0.0940561294555664
3.61573333333334	0.0931024551391602
3.62058666666667	0.0923275947570801
3.62544	0.091552734375
3.63029333333334	0.0910758972167969
3.63514666666667	0.0907778739929199
3.64	0.0907778739929199
3.64485333333334	0.0908970832824707
3.64970666666667	0.0913143157958985
3.65456	0.0917315483093262
3.65941333333334	0.0920891761779785
3.66426666666667	0.0922679901123047
3.66912	0.0923871994018555
3.67397333333334	0.0922679901123047
3.67882666666667	0.0922083854675293
3.68368	0.0923871994018555
3.68853333333334	0.0928044319152832
3.69338666666667	0.0932812690734863
3.69824	0.0936388969421387
3.70309333333334	0.0937581062316895
3.70794666666667	0.0936985015869141
3.7128	0.0934600830078125
3.71765333333334	0.0931620597839356
3.72250666666667	0.092923641204834
3.72736	0.0929832458496094
3.73221333333334	0.0930428504943848
3.73706666666667	0.093221664428711
3.74192	0.0934600830078125
3.74677333333334	0.0937581062316895
3.75162666666667	0.0941157341003418
3.75648	0.0944137573242188
3.76133333333334	0.0945925712585449
3.76618666666667	0.0944733619689942
3.77104	0.0942349433898926
3.77589333333334	0.0936985015869141
3.78074666666667	0.0933408737182617
3.7856	0.0934600830078125
3.79045333333334	0.094294548034668
3.79530666666667	0.0962018966674805
3.80016	0.09918212890625
3.80501333333334	0.1029372215271
3.80986666666667	0.107228755950928
3.81472	0.111758708953858
3.81957333333334	0.11587142944336
3.82442666666667	0.119566917419434
3.82928	0.12272596359253
3.83413333333334	0.125527381896973
3.83898666666667	0.128448009490967
3.84384	0.131964683532715
3.84869333333334	0.136375427246094
3.85354666666667	0.142157077789307
3.8584	0.148952007293701
3.86325333333334	0.156581401824951
3.86810666666667	0.164449214935303
3.87296	0.172317028045655
3.87781333333334	0.179708003997803
3.88266666666667	0.186622142791748
3.88752	0.193417072296143
3.89237333333334	0.200510025024414
3.89722666666667	0.208079814910889
3.90208	0.216543674468994
3.90693333333334	0.226080417633057
3.91178666666667	0.236630439758301
3.91664	0.248193740844727
3.92149333333334	0.260710716247559
3.92634666666667	0.274062156677246
3.9312	0.288188457489014
3.93605333333334	0.302672386169434
3.94090666666667	0.317215919494629
3.94576	0.331342220306397
3.95061333333334	0.34475326538086
3.95546666666667	0.357389450073242
3.96032	0.369310379028321
3.96517333333334	0.380754470825196
3.97002666666667	0.391840934753418
3.97488	0.402927398681641
3.97973333333334	0.413775444030762
3.98458666666667	0.423848628997803
3.98944	0.432789325714112
3.99429333333334	0.439465045928955
3.99914666666667	0.443100929260254
4.004	0.443100929260254
4.00885333333334	0.4386305809021
4.01370666666667	0.429809093475342
4.01856	0.416815280914307
4.02341333333334	0.400245189666748
4.02826666666667	0.381112098693848
4.03312	0.360429286956787
4.03797333333334	0.33944845199585
4.04282666666667	0.319182872772217
4.04768	0.300049781799317
4.05253333333334	0.282168388366699
4.05738666666667	0.265002250671387
4.06224	0.248074531555176
4.06709333333334	0.230491161346436
4.07194666666667	0.211775302886963
4.0768	0.191688537597656
4.08165333333334	0.170350074768067
4.08650666666667	0.148236751556397
4.09136	0.12582540512085
4.09621333333334	0.10371208190918
4.10106666666667	0.0822544097900391
4.10592	0.0620484352111817
4.11077333333334	0.0434517860412598
4.11562666666667	0.0268816947937012
4.12048	0.0131726264953613
4.12533333333334	0.00280141830444336
4.13018666666667	-0.00375509262084961
4.13504	-0.00643730163574219
4.13989333333334	-0.00524520874023438
4.14474666666667	-0.000417232513427735
4.1496	0.00745058059692383
4.15445333333334	0.0176429748535156
4.15930666666667	0.0293850898742676
4.16416	0.0417828559875488
4.16901333333334	0.0540018081665039
4.17386666666667	0.0656247138977051
4.17872	0.0764131546020508
4.18357333333334	0.0864267349243164
4.18842666666667	0.0956058502197266
4.19328	0.104308128356934
4.19813333333334	0.112354755401612
4.20298666666667	0.119507312774658
4.20784	0.125706195831299
4.21269333333334	0.130653381347656
4.21754666666667	0.134408473968506
4.2224	0.137150287628174
4.22725333333334	0.139117240905762
4.23210666666667	0.140488147735596
4.23696	0.141263008117676
4.24181333333334	0.141561031341553
4.24666666666667	0.141322612762451
4.25152	0.140666961669922
4.25637333333334	0.139832496643067
4.26122666666667	0.138998031616211
4.26608	0.138223171234131
4.27093333333334	0.137567520141602
4.27578666666667	0.137031078338623
4.28064	0.136733055114746
4.28549333333334	0.136435031890869
4.29034666666667	0.136375427246094
4.2952	0.136256217956543
4.30005333333334	0.136077404022217
4.30490666666667	0.135898590087891
4.30976	0.135362148284912
4.31461333333334	0.134587287902832
4.31946666666667	0.133633613586426
4.32432	0.132739543914795
4.32917333333334	0.131845474243164
4.33402666666667	0.130832195281983
4.33888	0.129997730255127
4.34373333333334	0.129044055938721
4.34858666666667	0.128030776977539
4.35344	0.127196311950684
4.35829333333334	0.126719474792481
4.36314666666667	0.126898288726807
4.368	0.127553939819336
4.37285333333334	0.128567218780518
4.37770666666667	0.129818916320801
4.38256	0.131070613861084
4.38741333333334	0.132203102111817
4.39226666666667	0.133097171783447
4.39712	0.133693218231201
4.40197333333334	0.13422966003418
4.40682666666667	0.134646892547608
4.41168	0.135123729705811
4.41653333333334	0.136017799377442
4.42138666666667	0.137448310852051
4.42624	0.139415264129639
4.43109333333334	0.142037868499756
4.43594666666667	0.14495849609375
4.4408	0.147819519042969
4.44565333333334	0.150203704833985
4.45050666666667	0.151932239532471
4.45536	0.152945518493653
4.46021333333334	0.153064727783203
4.46506666666667	0.152468681335449
4.46992	0.150799751281738
4.47477333333334	0.148177146911621
4.47962666666667	0.144481658935547
4.48448	0.139832496643067
4.48933333333334	0.134110450744629
4.49418666666667	0.127971172332764
4.49904	0.121653079986572
4.50389333333334	0.115692615509033
4.50874666666667	0.110268592834473
4.5136	0.105738639831543
4.51845333333334	0.102341175079346
4.52330666666667	0.100255012512207
4.52816	0.0992417335510254
4.53301333333334	0.0993609428405762
4.53786666666667	0.100314617156983
4.54272	0.101864337921143
4.54757333333334	0.103771686553955
4.55242666666667	0.105917453765869
4.55728	0.108063220977783
4.56213333333334	0.110149383544922
4.56698666666667	0.112235546112061
4.57184	0.114381313323975
4.57669333333334	0.11676549911499
4.58154666666667	0.119507312774658
4.5864	0.12272596359253
4.59125333333334	0.126004219055176
4.59610666666667	0.129163265228272
4.60096	0.13202428817749
4.60581333333334	0.134170055389405
4.61066666666667	0.135600566864014
4.61552	0.13655424118042
4.62037333333334	0.136971473693848
4.62522666666667	0.137209892272949
4.63008	0.1373291015625
4.63493333333334	0.137388706207276
4.63978666666667	0.137567520141602
4.64464	0.137507915496826
4.64949333333334	0.137448310852051
4.65434666666667	0.137209892272949
4.6592	0.136733055114746
4.66405333333334	0.136017799377442
4.66890666666667	0.135064125061035
4.67376	0.134050846099854
4.67861333333334	0.132977962493897
4.68346666666667	0.132262706756592
4.68832	0.132083892822266
4.69317333333334	0.132501125335694
4.69802666666667	0.133574008941651
4.70288	0.134766101837158
4.70773333333334	0.135958194732666
4.71258666666667	0.136673450469971
4.71744	0.136911869049072
4.72229333333334	0.136733055114746
4.72714666666667	0.136137008666992
4.732	0.135302543640137
4.73685333333334	0.134587287902832
4.74170666666667	0.133812427520752
4.74656	0.1334547996521
4.75141333333334	0.133335590362549
4.75626666666667	0.1334547996521
4.76112	0.133752822875977
4.76597333333334	0.134050846099854
4.77082666666667	0.133991241455078
4.77568	0.133633613586426
4.78053333333334	0.132739543914795
4.78538666666667	0.131666660308838
4.79024	0.13047456741333
4.79509333333334	0.129222869873047
4.79994666666667	0.128209590911865
4.8048	0.12737512588501
4.80965333333334	0.126659870147705
4.81450666666667	0.126063823699951
4.81936	0.125586986541748
4.82421333333334	0.125348567962647
4.82906666666667	0.124990940093994
4.83392	0.124752521514893
4.83877333333334	0.124514102935791
4.84362666666667	0.12439489364624
4.84848	0.124335289001465
4.85333333333334	0.12439489364624
4.85818666666667	0.124752521514893
4.86304	0.125348567962647
4.86789333333334	0.126063823699951
4.87274666666667	0.126838684082031
4.8776	0.127673149108887
4.88245333333334	0.128388404846192
4.88730666666667	0.128746032714844
4.89216	0.128626823425293
4.89701333333334	0.127971172332764
4.90186666666667	0.12660026550293
4.90672	0.124633312225342
4.91157333333334	0.1220703125
4.91642666666667	0.11974573135376
4.92128	0.117599964141846
4.92613333333334	0.116050243377686
4.93098666666667	0.115334987640381
4.93584	0.115394592285156
4.94069333333334	0.116229057312012
4.94554666666667	0.117361545562744
4.9504	0.118911266326905
4.95525333333334	0.120401382446289
4.96010666666667	0.121593475341797
4.96496	0.122249126434326
4.96981333333334	0.122308731079102
4.97466666666667	0.121951103210449
4.97952	0.121235847473145
4.98437333333334	0.120580196380615
4.98922666666667	0.120222568511963
4.99408	0.120460987091065
4.99893333333334	0.121176242828369
5.00378666666667	0.122129917144776
5.00864	0.122964382171631
5.01349333333334	0.123322010040283
5.01834666666667	0.123322010040283
5.0232	0.122785568237305
5.02805333333334	0.122189521789551
5.03290666666667	0.121712684631348
5.03776	0.121474266052246
5.04261333333334	0.121653079986572
5.04746666666667	0.121831893920899
5.05232	0.122010707855225
5.05717333333334	0.121891498565674
5.06202666666667	0.121712684631348
5.06688	0.121355056762696
5.07173333333334	0.120878219604492
5.07658666666667	0.120460987091065
5.08144	0.120043754577637
5.08629333333334	0.119864940643311
5.09114666666667	0.119864940643311
5.096	0.119924545288086
5.10085333333334	0.120103359222412
5.10570666666667	0.120341777801514
5.11056	0.120341777801514
5.11541333333334	0.120162963867188
5.12026666666667	0.119686126708985
5.12512	0.119090080261231
5.12997333333334	0.118613243103028
5.13482666666667	0.118613243103028
5.13968	0.119149684906006
5.14453333333334	0.120222568511963
5.14938666666667	0.121712684631348
5.15424	0.123083591461182
5.15909333333334	0.123858451843262
5.16394666666667	0.124037265777588
5.1688	0.123441219329834
5.17365333333334	0.122308731079102
5.17850666666667	0.120997428894043
5.18336	0.11974573135376
5.18821333333334	0.118911266326905
5.19306666666667	0.118434429168701
5.19792	0.1181960105896
5.20277333333334	0.118136405944824
5.20762666666667	0.118017196655274
5.21248	0.117719173431397
5.21733333333334	0.117480754852295
5.22218666666667	0.117182731628418
5.22704	0.117063522338867
5.23189333333334	0.117003917694092
5.23674666666667	0.117003917694092
5.2416	0.117242336273194
5.24645333333334	0.117659568786621
5.25130666666667	0.118255615234375
5.25616	0.118851661682129
5.26101333333334	0.11974573135376
5.26586666666667	0.120401382446289
5.27072	0.120997428894043
5.27557333333334	0.121533870697022
5.28042666666667	0.121772289276123
5.28528	0.121772289276123
5.29013333333334	0.121533870697022
5.29498666666667	0.121176242828369
5.29984	0.120580196380615
5.30469333333334	0.119805335998535
5.30954666666667	0.118732452392578
5.3144	0.117540359497071
5.31925333333334	0.116169452667237
5.32410666666667	0.115036964416504
5.32896	0.114202499389649
5.33381333333334	0.113904476165772
5.33866666666667	0.114202499389649
5.34352	0.11521577835083
5.34837333333334	0.116705894470215
5.35322666666667	0.118553638458252
5.35808	0.120162963867188
5.36293333333334	0.121533870697022
5.36778666666667	0.122368335723877
5.37264	0.12284517288208
5.37749333333334	0.122964382171631
5.38234666666667	0.122964382171631
5.3872	0.12284517288208
5.39205333333334	0.122666358947754
5.39690666666667	0.122368335723877
5.40176	0.121772289276123
5.40661333333334	0.120818614959717
5.41146666666667	0.119626522064209
5.41632	0.118613243103028
5.42117333333334	0.117778778076172
5.42602666666667	0.117182731628418
5.43088	0.116944313049317
5.43573333333334	0.116944313049317
5.44058666666667	0.117182731628418
5.44544	0.11742115020752
5.45029333333334	0.117659568786621
5.45514666666667	0.117778778076172
5.46	0.117719173431397
5.46485333333334	0.117599964141846
5.46970666666667	0.117361545562744
5.47456	0.117123126983643
5.47941333333334	0.117003917694092
5.48426666666667	0.117123126983643
5.48912	0.117361545562744
5.49397333333334	0.117719173431397
5.49882666666667	0.118076801300049
5.50368	0.118434429168701
5.50853333333334	0.118851661682129
5.51338666666667	0.119388103485108
5.51824	0.120162963867188
5.52309333333334	0.120997428894043
5.52794666666667	0.121951103210449
5.5328	0.122904777526856
5.53765333333334	0.123739242553711
5.54250666666667	0.124514102935791
5.54736	0.125288963317871
5.55221333333334	0.125765800476074
5.55706666666667	0.125885009765625
5.56192	0.125586986541748
5.56677333333334	0.124633312225342
5.57162666666667	0.123262405395508
5.57648	0.121355056762696
5.58133333333334	0.119566917419434
5.58618666666667	0.118255615234375
5.59104	0.117659568786621
5.59589333333334	0.117897987365723
5.60074666666667	0.118911266326905
5.6056	0.120341777801514
5.61045333333334	0.121891498565674
5.61530666666667	0.123023986816406
5.62016	0.123858451843262
5.62501333333334	0.124156475067139
5.62986666666667	0.124096870422363
5.63472	0.123679637908936
5.63957333333334	0.123143196105957
5.64442666666667	0.122666358947754
5.64928	0.122129917144776
5.65413333333334	0.121772289276123
5.65898666666667	0.121533870697022
5.66384	0.121474266052246
5.66869333333334	0.121533870697022
5.67354666666667	0.121772289276123
5.6784	0.122010707855225
5.68325333333334	0.122547149658203
5.68810666666667	0.123202800750733
5.69296	0.124156475067139
5.69781333333334	0.125348567962647
5.70266666666667	0.126898288726807
5.70752	0.128686428070069
5.71237333333334	0.130593776702881
5.71722666666667	0.132858753204346
5.72208	0.135481357574463
5.72693333333334	0.138580799102783
5.73178666666667	0.142097473144531
5.73664	0.145912170410156
5.74149333333334	0.149786472320557
5.74634666666667	0.153601169586182
5.7512	0.157177448272705
5.75605333333334	0.160455703735352
5.76090666666667	0.163316726684571
5.76576	0.165820121765137
5.77061333333334	0.167787075042725
5.77546666666667	0.169217586517334
5.78032	0.169992446899414
5.78517333333334	0.170111656188965
5.79002666666667	0.169456005096436
5.79488	0.168442726135254
5.79973333333334	0.16707181930542
5.80458666666667	0.165164470672608
5.80944	0.162959098815918
5.81429333333334	0.160336494445801
5.81914666666667	0.157058238983155
5.824	0.153601169586182
5.82885333333334	0.150084495544434
5.83370666666667	0.146806240081787
5.83856	0.143885612487793
5.84341333333334	0.141382217407227
5.84826666666667	0.139176845550537
5.85312	0.137269496917725
5.85797333333334	0.135302543640137
5.86282666666667	0.133872032165528
5.86768	0.132977962493897
5.87253333333334	0.132918357849121
5.87738666666667	0.133812427520752
5.88224	0.135660171508789
5.88709333333334	0.138163566589356
5.89194666666667	0.14108419418335
5.8968	0.14418363571167
5.90165333333334	0.147402286529541
5.90650666666667	0.151216983795166
5.91136	0.155508518218994
5.91621333333334	0.160634517669678
5.92106666666667	0.166237354278565
5.92592	0.172197818756104
5.93077333333334	0.178098678588867
5.93562666666667	0.183522701263428
5.94048	0.187993049621582
5.94533333333334	0.191569328308106
5.95018666666667	0.193774700164795
5.95504	0.194847583770752
5.95989333333334	0.194907188415528
5.96474666666667	0.193893909454346
5.9696	0.192224979400635
5.97445333333334	0.189840793609619
5.97930666666667	0.186800956726074
5.98416	0.183284282684326
5.98901333333334	0.179052352905274
5.99386666666667	0.174641609191895
5.99872	0.169992446899414
6.00357333333334	0.165402889251709
6.00842666666667	0.161051750183106
6.01328	0.156998634338379
6.01813333333334	0.153183937072754
6.02298666666667	0.149667263031006
6.02784	0.146210193634033
6.03269333333334	0.14263391494751
6.03754666666667	0.139057636260987
6.0424	0.135302543640137
6.04725333333334	0.131666660308838
6.05210666666667	0.128328800201416
6.05696	0.125706195831299
6.06181333333334	0.123739242553711
6.06666666666667	0.122666358947754
6.07152	0.121951103210449
6.07637333333334	0.121712684631348
6.08122666666667	0.121533870697022
6.08608	0.121414661407471
6.09093333333334	0.12129545211792
6.09578666666667	0.121533870697022
6.10064	0.1220703125
6.10549333333334	0.123202800750733
6.11034666666667	0.124573707580567
6.1152	0.126063823699951
6.12005333333334	0.127077102661133
6.12490666666667	0.127553939819336
6.12976	0.127196311950684
6.13461333333334	0.126302242279053
6.13946666666667	0.125110149383545
6.14432	0.123858451843262
6.14917333333334	0.123023986816406
6.15402666666667	0.122666358947754
6.15888	0.122904777526856
6.16373333333334	0.123381614685059
6.16858666666667	0.123798847198487
6.17344	0.123918056488037
6.17829333333334	0.12362003326416
6.18314666666667	0.123023986816406
6.188	0.122189521789551
6.19285333333334	0.121474266052246
6.19770666666667	0.121057033538819
6.20256	0.120997428894043
6.20741333333334	0.121116638183594
6.21226666666667	0.12129545211792
6.21712	0.121355056762696
6.22197333333334	0.121176242828369
6.22682666666667	0.120878219604492
6.23168	0.120639801025391
6.23653333333334	0.120639801025391
6.24138666666667	0.120937824249268
6.24624	0.12129545211792
6.25109333333334	0.121772289276123
6.25594666666667	0.122249126434326
6.2608	0.122785568237305
6.26565333333334	0.123023986816406
6.27050666666667	0.123441219329834
6.27536	0.123858451843262
6.28021333333334	0.12427568435669
6.28506666666667	0.124692916870117
6.28992	0.124812126159668
6.29477333333334	0.124812126159668
6.29962666666667	0.124752521514893
6.30448	0.124633312225342
6.30933333333334	0.124871730804444
6.31418666666667	0.125288963317871
6.31904	0.126183032989502
6.32389333333334	0.127017498016358
6.32874666666667	0.127792358398438
6.3336	0.128269195556641
6.33845333333334	0.128328800201416
6.34330666666667	0.128090381622315
6.34816	0.127673149108887
6.35301333333334	0.12737512588501
6.35786666666667	0.12737512588501
6.36272	0.127673149108887
6.36757333333334	0.127971172332764
6.37242666666667	0.12814998626709
6.37728	0.127971172332764
6.38213333333334	0.127494335174561
6.38698666666667	0.126779079437256
6.39184	0.126183032989502
6.39669333333334	0.126063823699951
6.40154666666667	0.126361846923828
6.4064	0.126838684082031
6.41125333333334	0.127613544464112
6.41610666666667	0.128209590911865
6.42096	0.128686428070069
6.42581333333334	0.128805637359619
6.43066666666667	0.128448009490967
6.43552	0.127851963043213
6.44037333333334	0.127196311950684
6.44522666666667	0.126361846923828
6.45008	0.12582540512085
6.45493333333334	0.125408172607422
6.45978666666667	0.125467777252197
6.46464	0.12582540512085
6.46949333333334	0.126302242279053
6.47434666666667	0.126719474792481
6.4792	0.126898288726807
6.48405333333334	0.126719474792481
6.48890666666667	0.126361846923828
6.49376	0.125885009765625
6.49861333333334	0.125527381896973
6.50346666666667	0.125467777252197
6.50832	0.125706195831299
6.51317333333334	0.126063823699951
6.51802666666667	0.126361846923828
6.52288	0.126540660858155
6.52773333333334	0.126421451568604
6.53258666666667	0.125944614410401
6.53744	0.125288963317871
6.54229333333334	0.124692916870117
6.54714666666667	0.124156475067139
6.552	0.123977661132813
6.55685333333334	0.123918056488037
6.56170666666667	0.123858451843262
6.56656	0.123560428619385
6.57141333333334	0.123143196105957
6.57626666666667	0.122666358947754
6.58112	0.122427940368653
6.58597333333334	0.122606754302979
6.59082666666667	0.12350082397461
6.59568	0.124990940093994
6.60053333333334	0.126361846923828
6.60538666666667	0.12737512588501
6.61024	0.127553939819336
6.61509333333334	0.126898288726807
6.61994666666667	0.125885009765625
6.6248	0.124752521514893
6.62965333333334	0.124037265777588
6.63450666666667	0.123858451843262
6.63936	0.124156475067139
6.64421333333334	0.124692916870117
6.64906666666667	0.125110149383545
6.65392	0.125169754028321
6.65877333333334	0.124871730804444
6.66362666666667	0.124216079711914
6.66848	0.123560428619385
6.67333333333334	0.122904777526856
6.67818666666667	0.122427940368653
6.68304	0.122129917144776
6.68789333333334	0.121891498565674
6.69274666666667	0.121712684631348
6.6976	0.121355056762696
6.70245333333334	0.121176242828369
6.70730666666667	0.121116638183594
6.71216	0.121116638183594
6.71701333333334	0.121176242828369
6.72186666666667	0.12129545211792
6.72672	0.121474266052246
6.73157333333334	0.121593475341797
6.73642666666667	0.121593475341797
6.74128	0.121593475341797
6.74613333333334	0.121593475341797
6.75098666666667	0.121653079986572
6.75584	0.121951103210449
6.76069333333334	0.122785568237305
6.76554666666667	0.123918056488037
6.7704	0.125467777252197
6.77525333333334	0.127077102661133
6.78010666666667	0.128507614135742
6.78496	0.129580497741699
6.78981333333334	0.130116939544678
6.79466666666667	0.130236148834229
6.79952	0.129997730255127
6.80437333333334	0.129818916320801
6.80922666666667	0.129818916320801
6.81408	0.130116939544678
6.81893333333334	0.130414962768555
6.82378666666667	0.130593776702881
6.82864	0.130236148834229
6.83349333333334	0.129461288452149
6.83834666666667	0.128626823425293
6.8432	0.127792358398438
6.84805333333334	0.127434730529785
6.85290666666667	0.127673149108887
6.85776	0.128507614135742
6.86261333333334	0.129640102386475
6.86746666666667	0.130891799926758
6.87232	0.132143497467041
6.87717333333334	0.133335590362549
6.88202666666667	0.134110450744629
6.88688	0.134527683258057
6.89173333333334	0.134468078613281
6.89658666666667	0.134050846099854
6.90144	0.133216381072998
6.90629333333334	0.132143497467041
6.91114666666667	0.131070613861084
6.916	0.130057334899903
6.92085333333334	0.129401683807373
6.92570666666667	0.128984451293946
6.93056	0.128984451293946
6.93541333333334	0.129222869873047
6.94026666666667	0.129640102386475
6.94512	0.129997730255127
6.94997333333334	0.130534172058106
6.95482666666667	0.130951404571533
6.95968	0.131607055664063
6.96453333333334	0.132560729980469
6.96938666666667	0.133633613586426
6.97424	0.134825706481934
6.97909333333334	0.13577938079834
6.98394666666667	0.136315822601319
6.9888	0.136256217956543
6.99365333333334	0.135958194732666
6.99850666666667	0.135540962219238
7.00336	0.135421752929688
7.00821333333334	0.135660171508789
7.01306666666667	0.136256217956543
7.01792	0.136911869049072
7.02277333333334	0.137507915496826
7.02762666666667	0.13798475265503
7.03248	0.138163566589356
7.03733333333334	0.138223171234131
7.04218666666667	0.138163566589356
7.04704	0.138282775878906
7.05189333333334	0.138521194458008
7.05674666666667	0.13887882232666
7.0616	0.139296054840088
7.06645333333334	0.139892101287842
7.07130666666667	0.140488147735596
7.07616	0.141024589538574
7.08101333333334	0.141322612762451
7.08586666666667	0.141203403472901
7.09072	0.140488147735596
7.09557333333334	0.139355659484863
7.10042666666667	0.13798475265503
7.10528	0.136494636535645
7.11013333333334	0.135242938995362
7.11498666666667	0.134170055389405
7.11984	0.133514404296875
7.12469333333334	0.133156776428223
7.12954666666667	0.132858753204346
7.1344	0.132799148559571
7.13925333333334	0.132799148559571
7.14410666666667	0.132918357849121
7.14896	0.132918357849121
7.15381333333334	0.13267993927002
7.15866666666667	0.132322311401367
7.16352	0.131726264953613
7.16837333333334	0.131070613861084
7.17322666666667	0.130593776702881
7.17808	0.130593776702881
7.18293333333334	0.131011009216309
7.18778666666667	0.131845474243164
7.19264	0.132739543914795
7.19749333333334	0.133395195007324
7.20234666666667	0.133752822875977
7.2072	0.133574008941651
7.21205333333334	0.132918357849121
7.21690666666667	0.13190507888794
7.22176	0.130772590637207
7.22661333333334	0.129401683807373
7.23146666666667	0.127911567687988
7.23632	0.126659870147705
7.24117333333334	0.125765800476074
7.24602666666667	0.125348567962647
7.25088	0.125348567962647
7.25573333333334	0.12582540512085
7.26058666666667	0.126481056213379
7.26544	0.127017498016358
7.27029333333334	0.127255916595459
7.27514666666667	0.127255916595459
7.28	0.127136707305908
7.28485333333334	0.127077102661133
7.28970666666667	0.127255916595459
7.29456	0.127613544464112
7.29941333333334	0.127971172332764
7.30426666666667	0.128388404846192
7.30912	0.128686428070069
7.31397333333334	0.128746032714844
7.31882666666667	0.128686428070069
7.32368	0.128567218780518
7.32853333333334	0.128209590911865
7.33338666666667	0.127553939819336
7.33824	0.126719474792481
7.34309333333334	0.125765800476074
7.34794666666667	0.124871730804444
7.3528	0.124335289001465
7.35765333333334	0.124216079711914
7.36250666666667	0.124573707580567
7.36736	0.125408172607422
7.37221333333334	0.126421451568604
7.37706666666667	0.12737512588501
7.38192	0.12814998626709
7.38677333333334	0.128686428070069
7.39162666666667	0.128805637359619
7.39648	0.128626823425293
7.40133333333334	0.128269195556641
7.40618666666667	0.127732753753662
7.41104	0.126957893371582
7.41589333333334	0.126123428344727
7.42074666666667	0.125408172607422
7.4256	0.12505054473877
7.43045333333334	0.124990940093994
7.43530666666667	0.125586986541748
7.44016	0.126302242279053
7.44501333333334	0.12737512588501
7.44986666666667	0.128209590911865
7.45472	0.128448009490967
7.45957333333334	0.12814998626709
7.46442666666667	0.127613544464112
7.46928	0.126719474792481
7.47413333333334	0.126123428344727
7.47898666666667	0.12582540512085
7.48384	0.126183032989502
7.48869333333334	0.126957893371582
7.49354666666667	0.127911567687988
7.4984	0.129044055938721
7.50325333333334	0.129818916320801
7.50810666666667	0.13035535812378
7.51296	0.130414962768555
7.51781333333334	0.13047456741333
7.52266666666667	0.130534172058106
7.52752	0.130593776702881
7.53237333333334	0.130832195281983
7.53722666666667	0.131309032440186
7.54208	0.13190507888794
7.54693333333334	0.132620334625244
7.55178666666667	0.133395195007324
7.55664	0.13422966003418
7.56149333333334	0.135064125061035
7.56634666666667	0.135719776153565
7.5712	0.136077404022217
7.57605333333334	0.135958194732666
7.58090666666667	0.135302543640137
7.58576	0.134468078613281
7.59061333333334	0.133752822875977
7.59546666666667	0.133335590362549
7.60032	0.133395195007324
7.60517333333334	0.133812427520752
7.61002666666667	0.134289264678955
7.61488	0.134706497192383
7.61973333333334	0.134944915771485
7.62458666666667	0.135123729705811
7.62944	0.135183334350586
7.63429333333334	0.135183334350586
7.63914666666667	0.135362148284912
7.644	0.135540962219238
7.64885333333334	0.135838985443115
7.65370666666667	0.136137008666992
7.65856	0.136435031890869
7.66341333333334	0.136911869049072
7.66826666666667	0.137627124786377
7.67312	0.13875961303711
7.67797333333334	0.140130519866944
7.68282666666667	0.141561031341553
7.68768	0.142931938171387
7.69253333333334	0.144064426422119
7.69738666666667	0.144660472869873
7.70224	0.144422054290772
7.70709333333334	0.143587589263916
7.71194666666667	0.142276287078858
7.7168	0.141024589538574
7.72165333333334	0.140190124511719
7.72650666666667	0.139892101287842
7.73136	0.14030933380127
7.73621333333334	0.141263008117676
7.74106666666667	0.142216682434082
7.74592	0.142931938171387
7.75077333333334	0.143289566040039
7.75562666666667	0.143170356750488
7.76048	0.142812728881836
7.76533333333334	0.142157077789307
7.77018666666667	0.141620635986328
7.77504	0.141024589538574
7.77989333333334	0.140607357025147
7.78474666666667	0.14030933380127
7.7896	0.140368938446045
7.79445333333334	0.140547752380371
7.79930666666667	0.140845775604248
7.80416	0.14108419418335
7.80901333333334	0.141024589538574
7.81386666666667	0.140547752380371
7.81872	0.13953447341919
7.82357333333334	0.138163566589356
7.82842666666667	0.136733055114746
7.83328	0.135540962219238
7.83813333333334	0.134527683258057
7.84298666666667	0.133872032165528
7.84784	0.133752822875977
7.85269333333334	0.133693218231201
7.85754666666667	0.133693218231201
7.8624	0.133395195007324
7.86725333333334	0.132739543914795
7.87210666666667	0.131726264953613
7.87696	0.130295753479004
7.88181333333334	0.128448009490967
7.88666666666667	0.126481056213379
7.89152	0.124692916870117
7.89637333333334	0.123322010040283
7.90122666666667	0.122785568237305
7.90608	0.12284517288208
7.91093333333334	0.12362003326416
7.91578666666667	0.124931335449219
7.92064	0.126361846923828
7.92549333333334	0.127792358398438
7.93034666666667	0.128746032714844
7.9352	0.129401683807373
7.94005333333334	0.129640102386475
7.94490666666667	0.129640102386475
7.94976	0.129580497741699
7.95461333333334	0.129520893096924
7.95946666666667	0.12969970703125
7.96432	0.130176544189453
7.96917333333334	0.130593776702881
7.97402666666667	0.130891799926758
7.97888	0.131070613861084
7.98373333333334	0.130891799926758
7.98858666666667	0.130295753479004
7.99344	0.129640102386475
7.99829333333334	0.128984451293946
8.00314666666667	0.128567218780518
8.008	0.128567218780518
8.01285333333334	0.129044055938721
8.01770666666667	0.129759311676026
8.02256	0.13047456741333
8.02741333333334	0.130832195281983
8.03226666666667	0.130653381347656
8.03712	0.129938125610352
8.04197333333334	0.128805637359619
8.04682666666667	0.127494335174561
8.05168	0.126421451568604
8.05653333333334	0.125646591186524
8.06138666666667	0.125646591186524
8.06624	0.125944614410401
8.07109333333334	0.126481056213379
8.07594666666667	0.127136707305908
8.0808	0.127673149108887
8.08565333333334	0.128209590911865
8.09050666666667	0.128805637359619
8.09536000000001	0.129461288452149
8.10021333333334	0.130176544189453
8.10506666666667	0.130891799926758
8.10992	0.131309032440186
8.11477333333334	0.131428241729737
8.11962666666667	0.131189823150635
8.12448	0.130593776702881
8.12933333333334	0.130116939544678
8.13418666666667	0.129938125610352
8.13904000000001	0.130116939544678
8.14389333333334	0.130951404571533
8.14874666666667	0.13202428817749
8.1536	0.133037567138672
8.15845333333334	0.133872032165528
8.16330666666667	0.134348869323731
8.16816	0.134348869323731
8.17301333333334	0.133872032165528
8.17786666666667	0.133097171783447
8.18272	0.13202428817749
8.18757333333334	0.130832195281983
8.19242666666667	0.129520893096924
8.19728	0.128209590911865
8.20213333333334	0.127196311950684
8.20698666666667	0.126540660858155
8.21184	0.126302242279053
8.21669333333334	0.126361846923828
8.22154666666667	0.126719474792481
8.2264	0.127136707305908
8.23125333333334	0.127553939819336
8.23610666666667	0.127971172332764
8.24096000000001	0.128626823425293
8.24581333333334	0.129282474517822
8.25066666666667	0.130414962768555
8.25552	0.131487846374512
8.26037333333334	0.132858753204346
8.26522666666667	0.134050846099854
8.27008	0.134825706481934
8.27493333333334	0.13500452041626
8.27978666666667	0.134348869323731
8.28464	0.132799148559571
8.28949333333334	0.130712985992432
8.29434666666667	0.128209590911865
8.2992	0.125765800476074
8.30405333333334	0.124037265777588
8.30890666666667	0.123143196105957
8.31376	0.123322010040283
8.31861333333334	0.12439489364624
8.32346666666667	0.126063823699951
8.32832	0.127911567687988
8.33317333333334	0.129640102386475
8.33802666666667	0.130772590637207
8.34288	0.131189823150635
8.34773333333334	0.13113021850586
8.35258666666667	0.130712985992432
8.35744	0.130176544189453
8.36229333333334	0.129878520965576
8.36714666666667	0.129759311676026
8.372	0.129640102386475
8.37685333333334	0.129461288452149
8.38170666666667	0.129222869873047
8.38656	0.128686428070069
8.39141333333334	0.127971172332764
8.39626666666667	0.127315521240235
8.40112	0.126779079437256
8.40597333333334	0.126540660858155
8.41082666666667	0.126540660858155
8.41568	0.126957893371582
8.42053333333334	0.127613544464112
8.42538666666667	0.128507614135742
8.43024	0.129520893096924
8.43509333333334	0.130414962768555
8.43994666666667	0.131011009216309
8.4448	0.13113021850586
8.44965333333334	0.130772590637207
8.45450666666667	0.129997730255127
8.45936	0.129163265228272
8.46421333333334	0.128626823425293
8.46906666666667	0.128507614135742
8.47392	0.128865242004395
8.47877333333334	0.12969970703125
8.48362666666667	0.130534172058106
8.48848	0.131368637084961
8.49333333333334	0.13202428817749
8.49818666666667	0.132620334625244
8.50304	0.133097171783447
8.50789333333334	0.133574008941651
8.51274666666667	0.133991241455078
8.5176	0.134348869323731
8.52245333333334	0.134587287902832
8.52730666666667	0.134766101837158
8.53216	0.134944915771485
8.53701333333334	0.135064125061035
8.54186666666667	0.135302543640137
8.54672	0.135600566864014
8.55157333333334	0.135898590087891
8.55642666666667	0.136137008666992
8.56128	0.136077404022217
8.56613333333334	0.135540962219238
8.57098666666667	0.134348869323731
8.57584	0.13267993927002
8.58069333333334	0.130891799926758
8.58554666666667	0.129222869873047
8.5904	0.12814998626709
8.59525333333334	0.127553939819336
8.60010666666667	0.127732753753662
8.60496	0.128328800201416
8.60981333333334	0.129103660583496
8.61466666666667	0.129759311676026
8.61952	0.13035535812378
8.62437333333334	0.130832195281983
8.62922666666667	0.131607055664063
8.63408	0.132381916046143
8.63893333333334	0.1334547996521
8.64378666666667	0.134527683258057
8.64864	0.135302543640137
8.65349333333334	0.135600566864014
8.65834666666667	0.135242938995362
8.6632	0.134646892547608
8.66805333333334	0.133752822875977
8.67290666666667	0.13267993927002
8.67776	0.13190507888794
8.68261333333334	0.131070613861084
8.68746666666667	0.130295753479004
8.69232	0.129580497741699
8.69717333333334	0.129044055938721
8.70202666666667	0.128507614135742
8.70688	0.12814998626709
8.71173333333334	0.128030776977539
8.71658666666667	0.12814998626709
8.72144	0.128686428070069
8.72629333333334	0.129282474517822
8.73114666666667	0.130057334899903
8.736	0.130653381347656
8.74085333333334	0.130951404571533
8.74570666666667	0.130832195281983
8.75056	0.13035535812378
8.75541333333334	0.129759311676026
8.76026666666667	0.129103660583496
8.76512000000001	0.128805637359619
8.76997333333334	0.128746032714844
8.77482666666667	0.129044055938721
8.77968	0.129640102386475
8.78453333333334	0.130236148834229
8.78938666666667	0.130712985992432
8.79424	0.130951404571533
8.79909333333334	0.131011009216309
8.80394666666667	0.131070613861084
8.8088	0.131011009216309
8.81365333333334	0.130891799926758
8.81850666666667	0.130951404571533
8.82336	0.131070613861084
8.82821333333334	0.13124942779541
8.83306666666667	0.131368637084961
8.83792	0.131309032440186
8.84277333333334	0.131189823150635
8.84762666666667	0.131070613861084
8.85248	0.130951404571533
8.85733333333334	0.130891799926758
8.86218666666667	0.131070613861084
8.86704000000001	0.131428241729737
8.87189333333334	0.132083892822266
8.87674666666667	0.132858753204346
8.8816	0.133872032165528
8.88645333333334	0.13500452041626
8.89130666666667	0.136077404022217
8.89616	0.136911869049072
8.90101333333334	0.137448310852051
8.90586666666667	0.137269496917725
8.91072	0.136494636535645
8.91557333333334	0.135302543640137
8.92042666666667	0.134170055389405
8.92528	0.133335590362549
8.93013333333334	0.133335590362549
8.93498666666667	0.134050846099854
8.93984	0.135362148284912
8.94469333333334	0.136613845825196
8.94954666666667	0.137507915496826
8.9544	0.137925148010254
8.95925333333334	0.137567520141602
8.96410666666667	0.136911869049072
8.96896	0.136077404022217
8.97381333333334	0.135302543640137
8.97866666666667	0.134646892547608
8.98352	0.134170055389405
8.98837333333334	0.133693218231201
8.99322666666667	0.133395195007324
8.99808	0.133156776428223
9.00293333333334	0.132858753204346
9.00778666666667	0.132739543914795
9.01264	0.132560729980469
9.01749333333334	0.132560729980469
9.02234666666667	0.132381916046143
9.0272	0.132501125335694
9.03205333333334	0.132620334625244
9.03690666666667	0.132799148559571
9.04176	0.132977962493897
9.04661333333334	0.132739543914795
9.05146666666667	0.13202428817749
9.05632	0.130534172058106
9.06117333333334	0.128507614135742
9.06602666666667	0.126421451568604
9.07088	0.124454498291016
9.07573333333334	0.123322010040283
9.08058666666667	0.123202800750733
9.08544	0.124096870422363
9.09029333333334	0.126004219055176
9.09514666666667	0.128388404846192
9.1	0.130534172058106
9.10485333333334	0.132203102111817
9.10970666666667	0.133156776428223
9.11456	0.133395195007324
9.11941333333334	0.132977962493897
9.12426666666667	0.132322311401367
9.12912	0.131785869598389
9.13397333333334	0.131368637084961
9.13882666666667	0.131309032440186
9.14368	0.131487846374512
9.14853333333334	0.131666660308838
9.15338666666667	0.132083892822266
9.15824	0.132322311401367
9.16309333333334	0.132441520690918
9.16794666666667	0.132560729980469
9.1728	0.132620334625244
9.17765333333334	0.132799148559571
9.18250666666667	0.133037567138672
9.18736	0.133097171783447
9.19221333333334	0.133156776428223
9.19706666666667	0.133037567138672
9.20192	0.132620334625244
9.20677333333334	0.132203102111817
9.21162666666667	0.13190507888794
9.21648	0.13190507888794
9.22133333333334	0.13202428817749
9.22618666666667	0.132560729980469
9.23104	0.133216381072998
9.23589333333334	0.133991241455078
9.24074666666667	0.134766101837158
9.24560000000001	0.135421752929688
9.25045333333334	0.136017799377442
9.25530666666667	0.13655424118042
9.26016	0.136971473693848
9.26501333333334	0.1373291015625
9.26986666666667	0.137865543365479
9.27472	0.138342380523682
9.27957333333334	0.139117240905762
9.28442666666667	0.139951705932617
9.28928	0.140786170959473
9.29413333333334	0.141322612762451
9.29898666666667	0.141382217407227
9.30384	0.140845775604248
9.30869333333334	0.139832496643067
9.31354666666667	0.138521194458008
9.3184	0.137031078338623
9.32325333333334	0.13577938079834
9.32810666666667	0.134825706481934
9.33296	0.134348869323731
9.33781333333334	0.134050846099854
9.34266666666667	0.134170055389405
9.34752000000001	0.134646892547608
9.35237333333334	0.135242938995362
9.35722666666667	0.136077404022217
9.36208	0.136852264404297
9.36693333333334	0.137686729431153
9.37178666666667	0.138461589813233
9.37664	0.138938426971436
9.38149333333334	0.139117240905762
9.38634666666667	0.138938426971436
9.39120000000001	0.138521194458008
9.39605333333334	0.137746334075928
9.40090666666667	0.136792659759522
9.40576	0.135838985443115
9.41061333333334	0.134885311126709
9.41546666666667	0.133991241455078
9.42032	0.133335590362549
9.42517333333334	0.132858753204346
9.43002666666667	0.132799148559571
9.43488	0.133097171783447
9.43973333333334	0.133812427520752
9.44458666666667	0.134825706481934
9.44944	0.135719776153565
9.45429333333334	0.136435031890869
9.45914666666667	0.136792659759522
9.464	0.136435031890869
9.46885333333334	0.135540962219238
9.47370666666667	0.134348869323731
9.47856	0.132977962493897
9.48341333333334	0.131785869598389
9.48826666666667	0.130891799926758
9.49312	0.130414962768555
9.49797333333334	0.130414962768555
9.50282666666667	0.130891799926758
9.50768	0.131607055664063
9.51253333333334	0.132322311401367
9.51738666666667	0.132918357849121
9.52224	0.133037567138672
9.52709333333334	0.132799148559571
9.53194666666667	0.132143497467041
9.5368	0.13113021850586
9.54165333333334	0.130295753479004
9.54650666666667	0.129997730255127
9.55136	0.130414962768555
9.55621333333334	0.131487846374512
9.56106666666667	0.132977962493897
9.56592	0.134468078613281
9.57077333333334	0.135362148284912
9.57562666666667	0.135362148284912
9.58048	0.134527683258057
9.58533333333334	0.132918357849121
9.59018666666667	0.131189823150635
9.59504	0.129580497741699
9.59989333333334	0.128507614135742
9.60474666666667	0.127851963043213
9.6096	0.127792358398438
9.61445333333334	0.128030776977539
9.61930666666667	0.128388404846192
9.62416	0.12892484664917
9.62901333333334	0.129580497741699
9.63386666666667	0.130414962768555
9.63872	0.131428241729737
9.64357333333334	0.132858753204346
9.64842666666667	0.134110450744629
9.65328	0.135242938995362
9.65813333333334	0.136017799377442
9.66298666666667	0.136137008666992
9.66784	0.13577938079834
9.67269333333334	0.134944915771485
9.67754666666667	0.134110450744629
9.6824	0.133633613586426
9.68725333333334	0.133812427520752
9.69210666666667	0.134050846099854
9.69696	0.134527683258057
9.70181333333334	0.134706497192383
[truncated: 4,179 more rows]
