# Supplementary material for: Coli bond: A dual-function encryption system for secure information storage and transmission by microorganisms
Source: PLoS One. 2025 Jun 11;20(6):e0325926. doi: 10.1371/journal.pone.0325926 (PMC12157041; doi:10.1371/journal.pone.0325926)
Supplement: S4 File — This zip file contains the raw data sets supporting the findings of this study. (ZIP) [file pone.0325926.s004.zip › data/COLI-DBCAE.CSV]

0	0.0147223472595215
0.00485333333333334	0.0144839286804199
0.00970666666666667	0.0140070915222168
0.01456	0.0135898590087891
0.0194133333333334	0.0134706497192383
0.0242666666666667	0.0139474868774414
0.02912	0.0149607658386231
0.0339733333333334	0.0163912773132324
0.0388266666666667	0.0178813934326172
0.04368	0.0192523002624512
0.0485333333333334	0.0202655792236328
0.0533866666666667	0.0208616256713867
0.05824	0.0211596488952637
0.0630933333333334	0.021517276763916
0.0679466666666667	0.0221729278564453
0.0728	0.02288818359375
0.0776533333333334	0.0239014625549317
0.0825066666666667	0.0247955322265625
0.08736	0.0255107879638672
0.0922133333333334	0.0257492065429688
0.0970666666666667	0.0257492065429688
0.10192	0.0255703926086426
0.106773333333334	0.0255703926086426
0.111626666666667	0.025331974029541
0.11648	0.025331974029541
0.121333333333334	0.0252127647399903
0.126186666666667	0.0252127647399903
0.13104	0.0249743461608887
0.135893333333334	0.0247955322265625
0.140746666666667	0.0244379043579102
0.1456	0.0241398811340332
0.150453333333334	0.0238418579101563
0.155306666666667	0.0237822532653809
0.16016	0.0240206718444824
0.165013333333334	0.024557113647461
0.169866666666667	0.0252723693847656
0.17472	0.0259280204772949
0.179573333333334	0.0262260437011719
0.184426666666667	0.0259876251220703
0.18928	0.0254511833190918
0.194133333333334	0.0246763229370117
0.198986666666667	0.024259090423584
0.20384	0.0243782997131348
0.208693333333334	0.0250339508056641
0.213546666666667	0.0260472297668457
0.2184	0.0270605087280274
0.223253333333334	0.0277161598205567
0.228106666666667	0.0278353691101074
0.23296	0.0275373458862305
0.237813333333334	0.0268816947937012
0.242666666666667	0.0262260437011719
0.24752	0.025629997253418
0.252373333333334	0.0252127647399903
0.257226666666667	0.0248551368713379
0.26208	0.024557113647461
0.266933333333334	0.0244379043579102
0.271786666666667	0.024557113647461
0.27664	0.0248551368713379
0.281493333333334	0.0252723693847656
0.286346666666667	0.0257492065429688
0.2912	0.0259876251220703
0.296053333333334	0.0259876251220703
0.300906666666667	0.0258684158325196
0.30576	0.0257492065429688
0.310613333333334	0.0256896018981934
0.315466666666667	0.0258088111877442
0.32032	0.0262260437011719
0.325173333333334	0.026702880859375
0.330026666666667	0.0272393226623535
0.33488	0.0277161598205567
0.339733333333334	0.0281333923339844
0.344586666666667	0.0284910202026367
0.34944	0.0289082527160645
0.354293333333334	0.0292658805847168
0.359146666666667	0.0296235084533692
0.364	0.0301003456115723
0.368853333333334	0.030517578125
0.373706666666667	0.0311136245727539
0.37856	0.0316500663757324
0.383413333333334	0.0323653221130371
0.388266666666667	0.0331997871398926
0.39312	0.0340938568115235
0.397973333333334	0.0348687171936035
0.402826666666667	0.0355839729309082
0.40768	0.0363588333129883
0.412533333333334	0.037074089050293
0.417386666666667	0.0379085540771485
0.42224	0.0385642051696778
0.427093333333334	0.0392198562622071
0.431946666666667	0.0394582748413086
0.4368	0.039517879486084
0.441653333333334	0.0391602516174317
0.446506666666667	0.0386238098144531
0.45136	0.03814697265625
0.456213333333334	0.0378489494323731
0.461066666666667	0.0379681587219238
0.46592	0.0383257865905762
0.470773333333334	0.0388026237487793
0.475626666666667	0.0393986701965332
0.48048	0.0399351119995117
0.485333333333334	0.0404715538024903
0.490186666666667	0.0409483909606934
0.49504	0.0412464141845703
0.499893333333334	0.0417828559875488
0.504746666666667	0.0422000885009766
0.5096	0.0425577163696289
0.514453333333334	0.0425577163696289
0.519306666666667	0.0423789024353028
0.52416	0.0420808792114258
0.529013333333334	0.0416040420532227
0.533866666666667	0.0409483909606934
0.53872	0.0404119491577149
0.543573333333334	0.0401139259338379
0.548426666666667	0.0402927398681641
0.55328	0.0409483909606934
0.558133333333334	0.041961669921875
0.562986666666667	0.0430941581726074
0.56784	0.044405460357666
0.572693333333334	0.0451803207397461
0.577546666666667	0.0454783439636231
0.5824	0.0450611114501953
0.587253333333334	0.0442266464233399
0.592106666666667	0.0431537628173828
0.59696	0.0421404838562012
0.601813333333334	0.0414848327636719
0.606666666666667	0.0412464141845703
0.61152	0.0413060188293457
0.616373333333334	0.0416636466979981
0.621226666666667	0.0421404838562012
0.62608	0.0427961349487305
0.630933333333334	0.0436902046203613
0.635786666666667	0.0445246696472168
0.64064	0.0453591346740723
0.645493333333334	0.0459551811218262
0.650346666666667	0.0464320182800293
0.6552	0.0464320182800293
0.660053333333334	0.0462532043457031
0.664906666666667	0.0457763671875
0.66976	0.0452399253845215
0.674613333333334	0.0445842742919922
0.679466666666667	0.0441074371337891
0.68432	0.0440478324890137
0.689173333333334	0.0440478324890137
0.694026666666667	0.0442862510681153
0.69888	0.0444650650024414
0.703733333333334	0.0446438789367676
0.708586666666667	0.0447630882263184
0.71344	0.0445246696472168
0.718293333333334	0.0442862510681153
0.723146666666667	0.0441670417785645
0.728	0.0442862510681153
0.732853333333334	0.044703483581543
0.737706666666667	0.0454783439636231
0.74256	0.0466108322143555
0.747413333333334	0.0481009483337403
0.752266666666667	0.0497102737426758
0.75712	0.051259994506836
0.761973333333334	0.0525712966918946
0.766826666666667	0.05340576171875
0.77168	0.0535845756530762
0.776533333333334	0.0531077384948731
0.781386666666667	0.0521540641784668
0.78624	0.0512003898620606
0.791093333333334	0.0505447387695313
0.795946666666667	0.0504255294799805
0.8008	0.0512003898620606
0.805653333333334	0.0525116920471192
0.810506666666667	0.0542998313903809
0.81536	0.0560879707336426
0.820213333333334	0.057518482208252
0.825066666666667	0.0585317611694336
0.82992	0.0590682029724121
0.834773333333334	0.0590682029724121
0.839626666666667	0.0586509704589844
0.84448	0.0579953193664551
0.849333333333334	0.0571012496948242
0.854186666666667	0.0562071800231934
0.85904	0.0553727149963379
0.863893333333334	0.0550150871276856
0.868746666666667	0.0551342964172364
0.8736	0.0557899475097657
0.878453333333334	0.0570416450500489
0.883306666666667	0.0583529472351075
0.88816	0.0594854354858399
0.893013333333334	0.06026029586792
0.897866666666667	0.0606179237365723
0.90272	0.0606775283813477
0.907573333333334	0.0603795051574707
0.912426666666667	0.0600814819335938
0.91728	0.0597238540649414
0.922133333333334	0.0591874122619629
0.926986666666667	0.0585317611694336
0.93184	0.0578165054321289
0.936693333333334	0.0570416450500489
0.941546666666667	0.0565052032470703
0.9464	0.056147575378418
0.951253333333334	0.055849552154541
0.956106666666667	0.0554919242858887
0.96096	0.0551342964172364
0.965813333333334	0.0548362731933594
0.970666666666667	0.0545978546142578
0.97552	0.054776668548584
0.980373333333334	0.0553727149963379
0.985226666666667	0.0565052032470703
0.99008	0.0577569007873535
0.994933333333334	0.0592470169067383
0.999786666666667	0.0607371330261231
1.00464	0.0621676445007325
1.00949333333334	0.0633001327514649
1.01434666666667	0.0641345977783203
1.0192	0.0646710395812989
1.02405333333334	0.064849853515625
1.02890666666667	0.0650286674499512
1.03376	0.065147876739502
1.03861333333334	0.0653862953186035
1.04346666666667	0.0659823417663575
1.04832	0.0666975975036621
1.05317333333334	0.067591667175293
1.05802666666667	0.0683665275573731
1.06288	0.068962574005127
1.06773333333334	0.0692009925842285
1.07258666666667	0.0690817832946778
1.07744	0.0688433647155762
1.08229333333334	0.0685453414916992
1.08714666666667	0.0683069229125977
1.092	0.0683069229125977
1.09685333333334	0.0686049461364746
1.10170666666667	0.0692605972290039
1.10656	0.0701546669006348
1.11141333333334	0.0714659690856934
1.11626666666667	0.0726580619812012
1.12112	0.0740289688110352
1.12597333333334	0.0751018524169922
1.13082666666667	0.0761151313781739
1.13568	0.0769495964050293
1.14053333333334	0.0773668289184571
1.14538666666667	0.077664852142334
1.15024	0.0777840614318848
1.15509333333334	0.077664852142334
1.15994666666667	0.0774860382080078
1.1648	0.0770688056945801
1.16965333333334	0.0767707824707032
1.17450666666667	0.0764131546020508
1.17936	0.0759363174438477
1.18421333333334	0.0756382942199707
1.18906666666667	0.075221061706543
1.19392	0.074923038482666
1.19877333333334	0.0743269920349121
1.20362666666667	0.0737905502319336
1.20848	0.0730156898498535
1.21333333333334	0.0721812248229981
1.21818666666667	0.0714659690856934
1.22304	0.0709295272827149
1.22789333333334	0.0708103179931641
1.23274666666667	0.071406364440918
1.2376	0.072479248046875
1.24245333333334	0.074148178100586
1.24730666666667	0.0761151313781739
1.25216	0.0777244567871094
1.25701333333334	0.078737735748291
1.26186666666667	0.0788569450378418
1.26672	0.0781416893005371
1.27157333333334	0.0768303871154785
1.27642666666667	0.0753998756408692
1.28128	0.0742077827453614
1.28613333333334	0.0734329223632813
1.29098666666667	0.0730752944946289
1.29584	0.0733733177185059
1.30069333333334	0.074148178100586
1.30554666666667	0.0753998756408692
1.3104	0.0770092010498047
1.31525333333334	0.0789165496826172
1.32010666666667	0.0806450843811035
1.32496	0.0818967819213867
1.32981333333334	0.0824928283691406
1.33466666666667	0.0823736190795899
1.33952	0.0818371772766113
1.34437333333334	0.0812411308288574
1.34922666666667	0.0807642936706543
1.35408	0.0808238983154297
1.35893333333334	0.0813603401184082
1.36378666666667	0.0820755958557129
1.36864	0.0827908515930176
1.37349333333334	0.0833272933959961
1.37834666666667	0.0834465026855469
1.3832	0.0833272933959961
1.38805333333334	0.0830888748168946
1.39290666666667	0.0829100608825684
1.39776	0.0826716423034668
1.40261333333334	0.0826120376586914
1.40746666666667	0.082552433013916
1.41232	0.0826716423034668
1.41717333333334	0.0827908515930176
1.42202666666667	0.0833272933959961
1.42688	0.084221363067627
1.43173333333334	0.0854134559631348
1.43658666666667	0.0870227813720703
1.44144	0.0887513160705567
1.44629333333334	0.0903606414794922
1.45114666666667	0.0917315483093262
1.456	0.0928044319152832
1.46085333333334	0.0936985015869141
1.46570666666667	0.0941157341003418
1.47056	0.0942349433898926
1.47541333333334	0.0940561294555664
1.48026666666667	0.0934600830078125
1.48512	0.0925660133361817
1.48997333333334	0.0912547111511231
1.49482666666667	0.0895857810974121
1.49968	0.0876784324645996
1.50453333333334	0.0857114791870117
1.50938666666667	0.0838041305541992
1.51424	0.0821948051452637
1.51909333333334	0.0811815261840821
1.52394666666667	0.0808835029602051
1.5288	0.0813007354736328
1.53365333333334	0.0821352005004883
1.53850666666667	0.0834465026855469
1.54336	0.0848174095153809
1.54821333333334	0.0859498977661133
1.55306666666667	0.0869035720825196
1.55792	0.0875592231750488
1.56277333333334	0.0878572463989258
1.56762666666667	0.0877976417541504
1.57248	0.0873804092407227
1.57733333333334	0.0867247581481934
1.58218666666667	0.0860691070556641
1.58704	0.0852346420288086
1.59189333333334	0.0846982002258301
1.59674666666667	0.0844001770019531
1.6016	0.0845193862915039
1.60645333333334	0.0852346420288086
1.61130666666667	0.0861883163452149
1.61616	0.0874400138854981
1.62101333333334	0.0889301300048828
1.62586666666667	0.0903010368347168
1.63072	0.0914931297302246
1.63557333333334	0.0923275947570801
1.64042666666667	0.092923641204834
1.64528	0.0932812690734863
1.65013333333334	0.0936388969421387
1.65498666666667	0.0937581062316895
1.65984	0.093996524810791
1.66469333333334	0.0937581062316895
1.66954666666667	0.0933408737182617
1.6744	0.0925064086914063
1.67925333333334	0.0916719436645508
1.68410666666667	0.0909566879272461
1.68896	0.090479850769043
1.69381333333334	0.0905394554138184
1.69866666666667	0.0908970832824707
1.70352	0.0911951065063477
1.70837333333334	0.0913739204406738
1.71322666666667	0.0914335250854492
1.71808	0.0913143157958985
1.72293333333334	0.0912547111511231
1.72778666666667	0.0913739204406738
1.73264	0.0917911529541016
1.73749333333334	0.0925660133361817
1.74234666666667	0.0935196876525879
1.7472	0.0944733619689942
1.75205333333334	0.0954866409301758
1.75690666666667	0.0964403152465821
1.76176	0.0972747802734375
1.76661333333334	0.0980496406555176
1.77146666666667	0.0987052917480469
1.77632	0.0992417335510254
1.78117333333334	0.0998973846435547
1.78602666666667	0.10061264038086
1.79088	0.10138750076294
1.79573333333334	0.10216236114502
1.80058666666667	0.102818012237549
1.80544	0.103116035461426
1.81029333333334	0.103235244750977
1.81514666666667	0.103116035461426
1.82	0.1029372215271
1.82485333333334	0.1029372215271
1.82970666666667	0.1029372215271
1.83456	0.103056430816651
1.83941333333334	0.102758407592774
1.84426666666667	0.102281570434571
1.84912	0.10138750076294
1.85397333333334	0.100374221801758
1.85882666666667	0.0995397567749024
1.86368	0.0991225242614746
1.86853333333334	0.0992417335510254
1.87338666666667	0.0997781753540039
1.87824	0.100433826446533
1.88309333333334	0.100970268249512
1.88794666666667	0.100851058959961
1.8928	0.100135803222656
1.89765333333334	0.0990629196166992
1.90250666666667	0.0979304313659668
1.90736	0.0970959663391113
1.91221333333334	0.096738338470459
1.91706666666667	0.0971555709838867
1.92192	0.0979900360107422
1.92677333333334	0.0993013381958008
1.93162666666667	0.10073184967041
1.93648	0.102043151855469
1.94133333333334	0.102996826171875
1.94618666666667	0.103592872619629
1.95104	0.10371208190918
1.95589333333334	0.103414058685303
1.96074666666667	0.102996826171875
1.9656	0.102698802947998
1.97045333333334	0.102579593658447
1.97530666666667	0.102639198303223
1.98016	0.103056430816651
1.98501333333334	0.103473663330078
1.98986666666667	0.103890895843506
1.99472	0.103950500488281
1.99957333333334	0.103890895843506
2.00442666666667	0.103771686553955
2.00928	0.103771686553955
2.01413333333334	0.103890895843506
2.01898666666667	0.104129314422608
2.02384	0.104308128356934
2.02869333333334	0.104546546936035
2.03354666666667	0.104546546936035
2.0384	0.104308128356934
2.04325333333334	0.103950500488281
2.04810666666667	0.103533267974854
2.05296	0.103294849395752
2.05781333333334	0.103175640106201
2.06266666666667	0.103473663330078
2.06752	0.103831291198731
2.07237333333334	0.104665756225586
2.07722666666667	0.105559825897217
2.08208	0.106453895568848
2.08693333333334	0.107347965240479
2.09178666666667	0.108122825622559
2.09664	0.108897686004639
2.10149333333334	0.109493732452393
2.10634666666667	0.110149383544922
2.1112	0.110626220703125
2.11605333333334	0.110983848571778
2.12090666666667	0.110924243927002
2.12576	0.110447406768799
2.13061333333334	0.109553337097168
2.13546666666667	0.108301639556885
2.14032	0.107169151306153
2.14517333333334	0.106215476989746
2.15002666666667	0.106096267700196
2.15488	0.106453895568848
2.15973333333334	0.10758638381958
2.16458666666667	0.108957290649414
2.16944	0.110268592834473
2.17429333333334	0.111460685729981
2.17914666666667	0.112354755401612
2.184	0.112950801849365
2.18885333333334	0.113487243652344
2.19370666666667	0.113964080810547
2.19856	0.114500522613526
2.20341333333334	0.115156173706055
2.20826666666667	0.115752220153809
2.21312	0.116348266601563
2.21797333333334	0.116586685180664
2.22282666666667	0.11676549911499
2.22768	0.11664628982544
2.23253333333334	0.116348266601563
2.23738666666667	0.116229057312012
2.24224	0.116527080535889
2.24709333333334	0.117182731628418
2.25194666666667	0.118136405944824
2.2568	0.118851661682129
2.26165333333334	0.119447708129883
2.26650666666667	0.119507312774658
2.27136	0.119209289550781
2.27621333333334	0.118792057037354
2.28106666666667	0.118613243103028
2.28592	0.119209289550781
2.29077333333334	0.120401382446289
2.29562666666667	0.122010707855225
2.30048	0.123679637908936
2.30533333333334	0.124990940093994
2.31018666666667	0.126063823699951
2.31504	0.126481056213379
2.31989333333334	0.12660026550293
2.32474666666667	0.126540660858155
2.3296	0.126481056213379
2.33445333333334	0.126540660858155
2.33930666666667	0.126719474792481
2.34416	0.126898288726807
2.34901333333334	0.126838684082031
2.35386666666667	0.126719474792481
2.35872	0.126481056213379
2.36357333333334	0.126302242279053
2.36842666666667	0.126242637634278
2.37328	0.126421451568604
2.37813333333334	0.126957893371582
2.38298666666667	0.127673149108887
2.38784	0.128328800201416
2.39269333333334	0.12892484664917
2.39754666666667	0.129163265228272
2.4024	0.129222869873047
2.40725333333334	0.129103660583496
2.41210666666667	0.128865242004395
2.41696	0.128507614135742
2.42181333333334	0.128448009490967
2.42666666666667	0.128388404846192
2.43152	0.128567218780518
2.43637333333334	0.128686428070069
2.44122666666667	0.128805637359619
2.44608	0.128686428070069
2.45093333333334	0.128209590911865
2.45578666666667	0.127553939819336
2.46064	0.126779079437256
2.46549333333334	0.126063823699951
2.47034666666667	0.125586986541748
2.4752	0.125467777252197
2.48005333333334	0.126004219055176
2.48490666666667	0.126838684082031
2.48976	0.127851963043213
2.49461333333334	0.129044055938721
2.49946666666667	0.130236148834229
2.50432	0.13113021850586
2.50917333333334	0.131785869598389
2.51402666666667	0.132083892822266
2.51888	0.132083892822266
2.52373333333334	0.131845474243164
2.52858666666667	0.131368637084961
2.53344	0.131189823150635
2.53829333333334	0.13124942779541
2.54314666666667	0.131607055664063
2.548	0.132083892822266
2.55285333333334	0.132620334625244
2.55770666666667	0.133156776428223
2.56256	0.133693218231201
2.56741333333334	0.133991241455078
2.57226666666667	0.134527683258057
2.57712	0.135064125061035
2.58197333333334	0.135660171508789
2.58682666666667	0.136196613311768
2.59168	0.136673450469971
2.59653333333334	0.136911869049072
2.60138666666667	0.137090682983399
2.60624	0.137388706207276
2.61109333333334	0.137805938720703
2.61594666666667	0.138401985168457
2.6208	0.139117240905762
2.62565333333334	0.139772891998291
2.63050666666667	0.140070915222168
2.63536	0.140130519866944
2.64021333333334	0.139951705932617
2.64506666666667	0.13965368270874
2.64992	0.139296054840088
2.65477333333334	0.139057636260987
2.65962666666667	0.138700008392334
2.66448	0.138163566589356
2.66933333333334	0.137567520141602
2.67418666666667	0.136792659759522
2.67904	0.135958194732666
2.68389333333334	0.135421752929688
2.68874666666667	0.135123729705811
2.6936	0.135064125061035
2.69845333333334	0.135481357574463
2.70330666666667	0.135838985443115
2.70816	0.136315822601319
2.71301333333334	0.136673450469971
2.71786666666667	0.136792659759522
2.72272	0.136733055114746
2.72757333333334	0.136733055114746
2.73242666666667	0.136792659759522
2.73728	0.137090682983399
2.74213333333334	0.137805938720703
2.74698666666667	0.13887882232666
2.75184	0.140190124511719
2.75669333333334	0.141501426696778
2.76154666666667	0.142574310302735
2.7664	0.143289566040039
2.77125333333334	0.143647193908692
2.77610666666667	0.143587589263916
2.78096	0.143289566040039
2.78581333333334	0.14263391494751
2.79066666666667	0.142097473144531
2.79552	0.141739845275879
2.80037333333334	0.141680240631104
2.80522666666667	0.142097473144531
2.81008	0.142693519592285
2.81493333333334	0.143527984619141
2.81978666666667	0.144124031066895
2.82464	0.144481658935547
2.82949333333334	0.144302845001221
2.83434666666667	0.143885612487793
2.8392	0.143527984619141
2.84405333333334	0.143468379974365
2.84890666666667	0.143826007843018
2.85376	0.144541263580322
2.85861333333334	0.145435333251953
2.86346666666667	0.146210193634033
2.86832	0.146746635437012
2.87317333333334	0.146925449371338
2.87802666666667	0.146865844726563
2.88288	0.146687030792237
2.88773333333334	0.146627426147461
2.89258666666667	0.146806240081787
2.89744	0.14728307723999
2.90229333333334	0.147581100463867
2.90714666666667	0.147819519042969
2.912	0.147998332977295
2.91685333333334	0.14793872833252
2.92170666666667	0.147879123687744
2.92656	0.148057937622071
2.93141333333334	0.148594379425049
2.93626666666667	0.149428844451905
2.94112	0.150442123413086
2.94597333333334	0.151336193084717
2.95082666666667	0.151872634887696
2.95568	0.152051448822022
2.96053333333334	0.15181303024292
2.96538666666667	0.151336193084717
2.97024	0.150799751281738
2.97509333333334	0.150561332702637
2.97994666666667	0.150382518768311
2.9848	0.150084495544434
2.98965333333334	0.149726867675781
2.99450666666667	0.149309635162354
2.99936	0.148773193359375
3.00421333333334	0.148236751556397
3.00906666666667	0.148177146911621
3.01392	0.148653984069824
3.01877333333334	0.149667263031006
3.02362666666667	0.15103816986084
3.02848	0.152468681335449
3.03333333333334	0.153839588165283
3.03818666666667	0.154972076416016
3.04304	0.156044960021973
3.04789333333334	0.156998634338379
3.05274666666667	0.158011913299561
3.0576	0.159025192260742
3.06245333333334	0.159859657287598
3.06730666666667	0.160455703735352
3.07216	0.160753726959229
3.07701333333334	0.160574913024903
3.08186666666667	0.159978866577149
3.08672	0.158727169036865
3.09157333333334	0.156998634338379
3.09642666666667	0.155031681060791
3.10128	0.152707099914551
3.10613333333334	0.150680541992188
3.11098666666667	0.149309635162354
3.11584	0.148952007293701
3.12069333333334	0.149667263031006
3.12554666666667	0.15103816986084
3.1304	0.152766704559326
3.13525333333334	0.154376029968262
3.14010666666667	0.155448913574219
3.14496	0.155866146087647
3.14981333333334	0.156104564666748
3.15466666666667	0.156283378601074
3.15952	0.156521797180176
3.16437333333334	0.156998634338379
3.16922666666667	0.157594680786133
3.17408	0.158488750457764
3.17893333333334	0.159204006195069
3.18378666666667	0.159978866577149
3.18864	0.160753726959229
3.19349333333334	0.161230564117432
3.19834666666667	0.161409378051758
3.2032	0.161111354827881
3.20805333333334	0.160336494445801
3.21290666666667	0.159263610839844
3.21776	0.158309936523438
3.22261333333334	0.157654285430908
3.22746666666667	0.157713890075684
3.23232	0.158846378326416
3.23717333333334	0.160634517669678
3.24202666666667	0.162720680236817
3.24688	0.16474723815918
3.25173333333334	0.166356563568115
3.25658666666667	0.16707181930542
3.26144	0.166893005371094
3.26629333333334	0.166356563568115
3.27114666666667	0.165402889251709
3.276	0.164508819580078
3.28085333333334	0.163733959197998
3.28570666666667	0.163137912750244
3.29056	0.162601470947266
3.29541333333334	0.16242265701294
3.30026666666667	0.162363052368164
3.30512	0.16254186630249
3.30997333333334	0.162839889526367
3.31482666666667	0.163316726684571
3.31968	0.163614749908447
3.32453333333334	0.163912773132324
3.32938666666667	0.163733959197998
3.33424	0.163137912750244
3.33909333333334	0.162363052368164
3.34394666666667	0.161528587341309
3.3488	0.16087293624878
3.35365333333334	0.160634517669678
3.35850666666667	0.160753726959229
3.36336	0.161230564117432
3.36821333333334	0.161826610565186
3.37306666666667	0.162363052368164
3.37792	0.162780284881592
3.38277333333334	0.163078308105469
3.38762666666667	0.163316726684571
3.39248	0.163495540618897
3.39733333333334	0.163733959197998
3.40218666666667	0.164270401000977
3.40704	0.164628028869629
3.41189333333334	0.164985656738281
3.41674666666667	0.165224075317383
3.4216	0.165164470672608
3.42645333333334	0.164926052093506
3.43130666666667	0.164270401000977
3.43616	0.163495540618897
3.44101333333334	0.162720680236817
3.44586666666667	0.162482261657715
3.45072	0.163018703460694
3.45557333333334	0.164330005645752
3.46042666666667	0.166356563568115
3.46528	0.168561935424805
3.47013333333334	0.170707702636719
3.47498666666667	0.172317028045655
3.47984	0.173211097717285
3.48469333333334	0.173509120941162
3.48954666666667	0.173270702362061
3.4944	0.172853469848633
3.49925333333334	0.172197818756104
3.50410666666667	0.171303749084473
3.50896	0.170290470123291
3.51381333333334	0.16927719116211
3.51866666666667	0.168383121490479
3.52352	0.167787075042725
3.52837333333334	0.167727470397949
3.53322666666667	0.168204307556153
3.53808	0.169217586517334
3.54293333333334	0.170409679412842
3.54778666666667	0.171482563018799
3.55264	0.17237663269043
3.55749333333334	0.172913074493408
3.56234666666667	0.17315149307251
3.5672	0.173449516296387
3.57205333333334	0.173807144165039
3.57690666666667	0.174462795257569
3.58176	0.175237655639649
3.58661333333334	0.17613172531128
3.59146666666667	0.176787376403809
3.59632	0.177323818206787
3.60117333333334	0.177562236785889
3.60602666666667	0.17780065536499
3.61088	0.178039073944092
3.61573333333334	0.178277492523194
3.62058666666667	0.178694725036621
3.62544	0.178992748260498
3.63029333333334	0.1792311668396
3.63514666666667	0.1792311668396
3.64	0.178992748260498
3.64485333333334	0.178575515747071
3.64970666666667	0.178039073944092
3.65456	0.177323818206787
3.65941333333334	0.176489353179932
3.66426666666667	0.175654888153076
3.66912	0.174880027770996
3.67397333333334	0.17470121383667
3.67882666666667	0.175237655639649
3.68368	0.176668167114258
3.68853333333334	0.178813934326172
3.69338666666667	0.181615352630615
3.69824	0.184834003448487
3.70309333333334	0.188052654266358
3.70794666666667	0.19139051437378
3.7128	0.194966793060303
3.71765333333334	0.198900699615479
3.72250666666667	0.20366907119751
3.72736	0.209271907806397
3.73221333333334	0.216126441955567
3.73706666666667	0.224411487579346
3.74192	0.234067440032959
3.74677333333334	0.245392322540283
3.75162666666667	0.258564949035645
3.75648	0.27388334274292
3.76133333333334	0.291645526885987
3.76618666666667	0.312268733978272
3.77104	0.336110591888428
3.77589333333334	0.363647937774658
3.78074666666667	0.39517879486084
3.7856	0.431120395660401
3.79045333333334	0.471889972686768
3.79530666666667	0.517845153808594
3.80016	0.569522380828858
3.80501333333334	0.627636909484864
3.80986666666667	0.692486763000489
3.81472	0.764667987823487
3.81957333333334	0.844776630401612
3.82442666666667	0.933229923248291
3.82928	1.03026628494263
3.83413333333334	1.1361837387085
3.83898666666667	1.25086307525635
3.84384	1.37406587600708
3.84869333333334	1.50477886199951
3.85354666666667	1.64133310317993
3.8584	1.78158283233643
3.86325333333334	1.92266702651978
3.86810666666667	2.06130743026734
3.87296	2.19458341598511
3.87781333333334	2.31945514678955
3.88266666666667	2.43371725082398
3.88752	2.53599882125855
3.89237333333334	2.62576341629029
3.89722666666667	2.70384550094605
3.90208	2.77143716812134
3.90693333333334	2.83044576644898
3.91178666666667	2.8829574584961
3.91664	2.93058156967163
3.92149333333334	2.97409296035767
3.92634666666667	3.01331281661988
3.9312	3.04770469665528
3.93605333333334	3.07583808898926
3.94090666666667	3.09687852859497
3.94576	3.11017036437988
3.95061333333334	3.11601161956787
3.95546666666667	3.11535596847534
3.96032	3.11011075973511
3.96517333333334	3.10224294662476
3.97002666666667	3.09377908706665
3.97488	3.0863881111145
3.97973333333334	3.08114290237427
3.98458666666667	3.07869911193848
3.98944	3.07917594909668
3.99429333333334	3.08215618133545
3.99914666666667	3.08692455291748
4.004	3.0931830406189
4.00885333333334	3.10075283050537
4.01370666666667	3.11022996902466
4.01856	3.12274694442749
4.02341333333334	3.13979387283325
4.02826666666667	3.16381454467774
4.03312	3.19701433181763
4.03797333333334	3.24279069900513
4.04282666666667	3.30460071563721
4.04768	3.38703393936157
4.05253333333334	3.49581241607666
4.05738666666667	3.63790988922119
4.06224	3.8219690322876
4.06709333333334	4.05758619308472
4.07194666666667	4.35471534729004
4.0768	4.72158193588257
4.08165333333334	5.16253709793091
4.08650666666667	5.67495822906494
4.09136	6.24626874923706
4.09621333333334	6.85304403305054
4.10106666666667	7.46136903762818
4.10592	8.02958011627197
4.11077333333334	8.51398706436157
4.11562666666667	8.87465476989746
4.12048	9.0819001197815
4.12533333333334	9.12034511566162
4.13018666666667	8.99118185043335
4.13504	8.71062278747559
4.13989333333334	8.30662250518799
4.14474666666667	7.81434774398804
4.1496	7.2706937789917
4.15445333333334	6.7099928855896
4.15930666666667	6.1606764793396
4.16416	5.64426183700562
4.16901333333334	5.17475605010987
4.17386666666667	4.75949048995972
4.17872	4.40055131912232
4.18357333333334	4.09644842147827
4.18842666666667	3.84342670440674
4.19328	3.63641977310181
4.19813333333334	3.46994400024414
4.20298666666667	3.33863496780396
4.20784	3.23706865310669
4.21269333333334	3.16011905670166
4.21754666666667	3.10301780700684
4.2224	3.06123495101929
4.22725333333334	3.03101539611817
4.23210666666667	3.010094165802
4.23696	2.99715995788574
4.24181333333334	2.99316644668579
4.24666666666667	3.00240516662598
4.25152	3.032386302948
4.25637333333334	3.09610366821289
4.26122666666667	3.21304798126221
4.26608	3.41027975082398
4.27093333333334	3.72308492660523
4.27578666666667	4.19396162033081
4.28064	4.87005710601807
4.28549333333334	5.79798221588135
4.29034666666667	7.01743364334107
4.2952	8.5524320602417
4.30005333333334	10.4027986526489
4.30490666666667	12.5372409820557
4.30976	14.889657497406
4.31461333333334	17.359733581543
4.31946666666667	19.8189020156861
4.32432	22.1222639083863
4.32917333333334	24.122953414917
4.33402666666667	25.6890058517456
4.33888	26.7184376716614
4.34373333333334	27.1508693695069
4.34858666666667	26.9735455513001
4.35344	26.2205004692078
4.35829333333334	24.9667763710022
4.36314666666667	23.3168005943299
4.368	21.3920474052429
4.37285333333334	19.3176865577698
4.37770666666667	17.2107219696045
4.38256	15.1721835136414
4.38741333333334	13.282060623169
4.39226666666667	11.5975737571717
4.39712	10.1535320281983
4.40197333333334	8.96477699279785
4.40682666666667	8.02910327911377
4.41168	7.33065605163575
4.41653333333334	6.84309005737305
4.42138666666667	6.53314590454102
4.42624	6.36285543441773
4.43109333333334	6.29287958145142
4.43594666666667	6.28435611724854
4.4408	6.30217790603638
4.44565333333334	6.31600618362427
4.45050666666667	6.30301237106324
4.45536	6.24823570251465
4.46021333333334	6.145179271698
4.46506666666667	5.99467754364014
4.46992	5.80370426177979
4.47477333333334	5.58269023895264
4.47962666666667	5.34409284591675
4.48448	5.10001182556153
4.48933333333334	4.86093759536743
4.49418666666667	4.63473796844483
4.49904	4.42701578140259
4.50389333333334	4.2409896850586
4.50874666666667	4.07761335372925
4.5136	3.93664836883545
4.51845333333334	3.81672382354737
4.52330666666667	3.71623039245606
4.52816	3.63290309906006
4.53301333333334	3.56465578079224
4.53786666666667	3.50946187973023
4.54272	3.46511602401734
4.54757333333334	3.42988967895508
4.55242666666667	3.40139865875244
4.55728	3.37797403335571
4.56213333333334	3.35770845413208
4.56698666666667	3.33887338638306
4.57184	3.31956148147583
4.57669333333334	3.29852104187012
4.58154666666667	3.27438116073609
4.5864	3.24630737304688
4.59125333333334	3.21364402770996
4.59610666666667	3.17627191543579
4.60096	3.13442945480347
4.60581333333334	3.08901071548462
4.61066666666667	3.04120779037476
4.61552	2.99352407455445
4.62037333333334	2.94929742813111
4.62522666666667	2.91377305984497
4.63008	2.89416313171387
4.63493333333334	2.90077924728394
4.63978666666667	2.94733047485352
4.64464	3.05140018463135
4.64949333333334	3.23522090911865
4.65434666666667	3.52549552917481
4.6592	3.95387411117554
4.66405333333334	4.55600023269654
4.66890666666667	5.37103414535523
4.67376	6.44022226333618
4.67861333333334	7.8037977218628
4.68346666666667	9.49889421463013
4.68832	11.5547776222229
4.69317333333334	13.9893889427185
4.69802666666667	16.8039798736572
4.70288	19.9784636497498
4.70773333333334	23.4677791595459
4.71258666666667	27.1995663642884
4.71744	31.0728549957276
4.72229333333334	34.9616408348084
4.72714666666667	38.7198925018311
4.732	42.1910881996155
4.73685333333334	45.218825340271
4.74170666666667	47.6594567298889
4.74656	49.3950247764588
4.75141333333334	50.3429770469666
4.75626666666667	50.4637360572815
4.76112	49.7643351554871
4.76597333333334	48.296332359314
4.77082666666667	46.1511611938477
4.77568	43.4509515762329
4.78053333333334	40.3372645378113
4.78538666666667	36.9591116905213
4.79024	33.4613919258118
4.79509333333334	29.9754738807678
4.79994666666667	26.6119837760926
4.8048	23.4568119049072
4.80965333333334	20.5705165863037
4.81450666666667	17.9892778396607
4.81936	15.7284736633301
4.82421333333334	13.7866139411926
4.82906666666667	12.1496319770813
4.83392	10.7951164245606
4.83877333333334	9.69493389129639
4.84362666666667	8.81874561309815
4.84848	8.13436508178711
4.85333333333334	7.61008262634278
4.85818666666667	7.21484422683716
4.86304	6.91914558410645
4.86789333333334	6.69538974761963
4.87274666666667	6.5189003944397
4.8776	6.36768341064453
4.88245333333334	6.22349977493286
4.88730666666667	6.07234239578247
4.89216	5.90384006500244
4.89701333333334	5.71161508560181
4.90186666666667	5.49274682998658
4.90672	5.2480697631836
4.91157333333334	4.98068332672119
4.91642666666667	4.69654798507691
4.92128	4.40269708633423
4.92613333333334	4.10747528076172
4.93098666666667	3.81958484649658
4.93584	3.5475492477417
4.94069333333334	3.29917669296265
4.94554666666667	3.08209657669068
4.9504	2.90346145629883
4.95525333333334	2.77149677276612
4.96010666666667	2.69466638565064
4.96496	2.68346071243286
4.96981333333334	2.7502179145813
4.97466666666667	2.90906429290772
4.97952	3.17519903182984
4.98437333333334	3.56423854827881
4.98922666666667	4.09024953842163
4.99408	4.76372241973877
4.99893333333334	5.58972358703614
5.00378666666667	6.56485557556153
5.00864	7.67606496810913
5.01349333333334	8.8987946510315
5.01834666666667	10.1977586746216
5.0232	11.5269422531128
5.02805333333334	12.8326416015625
5.03290666666667	14.0571594238281
5.03776	15.1427388191223
5.04261333333334	16.0367488861084
5.04746666666667	16.695499420166
5.05232	17.0887708663941
5.05717333333334	17.2016024589539
5.06202666666667	17.0358419418335
5.06688	16.6083574295044
5.07173333333334	15.950083732605
5.07658666666667	15.1016116142273
5.08144	14.10973072052
5.08629333333334	13.0231976509094
5.09114666666667	11.8889808654785
5.096	10.7490420341492
5.10085333333334	9.63902473449707
5.10570666666667	8.58622789382935
5.11056	7.6102614402771
5.11541333333334	6.72286748886109
5.12026666666667	5.92935085296631
5.12512	5.22994995117188
5.12997333333334	4.62073087692261
5.13482666666667	4.09513711929321
5.13968	3.64518165588379
5.14453333333334	3.26210260391236
5.14938666666667	2.9371976852417
5.15424	2.66194343566895
5.15909333333334	2.42900848388672
5.16394666666667	2.23153829574585
5.1688	2.06387042999268
5.17365333333334	1.92093849182129
5.17850666666667	1.79868936538696
5.18336	1.69360637664795
5.18821333333334	1.60294771194458
5.19306666666667	1.52420997619629
5.19792	1.45560503005982
5.20277333333334	1.39546394348145
5.20762666666667	1.3425350189209
5.21248	1.29556655883789
5.21733333333334	1.25360488891602
5.22218666666667	1.21593475341797
5.22704	1.18184089660645
5.23189333333334	1.15102529525757
5.23674666666667	1.12324953079224
5.2416	1.0981559753418
5.24645333333334	1.0756254196167
5.25130666666667	1.05506181716919
5.25616	1.03616714477539
5.26101333333334	1.01834535598755
5.26586666666667	1.00117921829224
5.27072	0.984370708465576
5.27557333333334	0.967741012573242
5.28042666666667	0.95134973526001
5.28528	0.935673713684082
5.29013333333334	0.920474529266358
5.29498666666667	0.906527042388916
5.29984	0.893831253051758
5.30469333333334	0.88268518447876
5.30954666666667	0.873267650604248
5.3144	0.865399837493897
5.31925333333334	0.858783721923828
5.32410666666667	0.853598117828369
5.32896	0.849425792694092
5.33381333333334	0.846207141876221
5.33866666666667	0.843882560729981
5.34352	0.842511653900147
5.34837333333334	0.841975212097168
5.35322666666667	0.842094421386719
5.35808	0.842511653900147
5.36293333333334	0.843226909637451
5.36778666666667	0.843882560729981
5.37264	0.844359397888184
5.37749333333334	0.844836235046387
5.38234666666667	0.845372676849365
5.3872	0.846266746520996
5.39205333333334	0.847399234771729
5.39690666666667	0.849008560180664
5.40176	0.851154327392578
5.40661333333334	0.853776931762696
5.41146666666667	0.856876373291016
5.41632	0.860512256622315
5.42117333333334	0.864803791046143
5.42602666666667	0.869691371917725
5.43088	0.875115394592285
5.43573333333334	0.881016254425049
5.44058666666667	0.887095928192139
5.44544	0.893115997314453
5.45029333333334	0.898838043212891
5.45514666666667	0.90402364730835
5.46	0.908613204956055
5.46485333333334	0.912904739379883
5.46970666666667	0.916898250579834
5.47456	0.921070575714112
5.47941333333334	0.92548131942749
5.48426666666667	0.930368900299072
5.48912	0.935614109039307
5.49397333333334	0.941038131713867
5.49882666666667	0.946402549743653
5.50368	0.95134973526001
5.50853333333334	0.955581665039063
5.51338666666667	0.958859920501709
5.51824	0.961244106292725
5.52309333333334	0.962495803833008
5.52794666666667	0.962436199188233
5.5328	0.960946083068848
5.53765333333334	0.957906246185303
5.54250666666667	0.953137874603272
5.54736	0.946521759033203
5.55221333333334	0.938057899475098
5.55706666666667	0.927925109863281
5.56192	0.916481018066406
5.56677333333334	0.90402364730835
5.57162666666667	0.890851020812988
5.57648	0.877082347869873
5.58133333333334	0.863313674926758
5.58618666666667	0.849604606628418
5.59104	0.836253166198731
5.59589333333334	0.823438167572022
5.60074666666667	0.81169605255127
5.6056	0.801265239715576
5.61045333333334	0.792443752288819
5.61530666666667	0.785350799560547
5.62016	0.780045986175537
5.62501333333334	0.776588916778565
5.62986666666667	0.774800777435303
5.63472	0.7743239402771
5.63957333333334	0.775218009948731
5.64442666666667	0.777125358581543
5.64928	0.780344009399414
5.65413333333334	0.784993171691895
5.65898666666667	0.791668891906739
5.66384	0.801205635070801
5.66869333333334	0.814557075500488
5.67354666666667	0.832855701446533
5.6784	0.857114791870117
5.68325333333334	0.88876485824585
5.68810666666667	0.928759574890137
5.69296	0.978291034698487
5.69781333333334	1.03819370269776
5.70266666666667	1.10870599746704
5.70752	1.19036436080933
5.71237333333334	1.28293037414551
5.71722666666667	1.38604640960694
5.72208	1.49846076965332
5.72693333333334	1.61862373352051
5.73178666666667	1.74438953399658
5.73664	1.87242031097412
5.74149333333334	1.99919939041138
5.74634666666667	2.1207332611084
5.7512	2.23320722579956
5.75605333333334	2.33244895935059
5.76090666666667	2.41529941558838
5.76576	2.47877836227417
5.77061333333334	2.52074003219605
5.77546666666667	2.54017114639282
5.78032	2.53623723983765
5.78517333333334	2.5094747543335
5.79002666666667	2.46095657348633
5.79488	2.39306688308716
5.79973333333334	2.30866670608521
5.80458666666667	2.21121311187744
5.80944	2.10469961166382
5.81429333333334	1.99264287948609
5.81914666666667	1.87873840332031
5.824	1.76560878753662
5.82885333333334	1.65581703186035
5.83370666666667	1.55144929885864
5.83856	1.45405530929566
5.84341333333334	1.36512517929077
5.84826666666667	1.28567218780518
5.85312	1.21617317199707
5.85797333333334	1.15638971328736
5.86282666666667	1.1059045791626
5.86768	1.06334686279297
5.87253333333334	1.02764368057251
5.87738666666667	0.997424125671387
5.88224	0.971972942352295
5.88709333333334	0.950515270233155
5.89194666666667	0.932514667510987
5.8968	0.917375087738037
5.90165333333334	0.90479850769043
5.90650666666667	0.89406967163086
5.91136	0.884652137756348
5.91621333333334	0.876128673553467
5.92106666666667	0.867962837219238
5.92592	0.860035419464112
5.93077333333334	0.852108001708985
5.93562666666667	0.844180583953858
5.94048	0.835895538330078
5.94533333333334	0.82695484161377
5.95018666666667	0.817298889160156
5.95504	0.806629657745362
5.95989333333334	0.794768333435059
5.96474666666667	0.78195333480835
5.9696	0.768184661865235
5.97445333333334	0.753819942474366
5.97930666666667	0.739097595214844
5.98416	0.724256038665772
5.98901333333334	0.7094144821167
5.99386666666667	0.694990158081055
5.99872	0.680804252624512
6.00357333333334	0.667035579681397
6.00842666666667	0.653743743896485
6.01328	0.641047954559326
6.01813333333334	0.629127025604248
6.02298666666667	0.618219375610352
6.02784	0.608205795288086
6.03269333333334	0.599324703216553
6.03754666666667	0.591635704040528
6.0424	0.585317611694336
6.04725333333334	0.580310821533203
6.05210666666667	0.576615333557129
6.05696	0.574231147766114
6.06181333333334	0.572800636291504
6.06666666666667	0.57220458984375
6.07152	0.571906566619873
6.07637333333334	0.572025775909424
6.08122666666667	0.572264194488526
6.08608	0.572621822357178
6.09093333333334	0.573217868804932
6.09578666666667	0.573813915252686
6.10064	0.574588775634766
6.10549333333334	0.575304031372071
6.11034666666667	0.575721263885498
6.1152	0.575721263885498
6.12005333333334	0.575363636016846
6.12490666666667	0.574707984924317
6.12976	0.573813915252686
6.13461333333334	0.572800636291504
6.13946666666667	0.571727752685547
6.14432	0.570416450500489
6.14917333333334	0.56910514831543
6.15402666666667	0.567495822906494
6.15888	0.565707683563233
6.16373333333334	0.563681125640869
6.16858666666667	0.56147575378418
6.17344	0.558972358703614
6.17829333333334	0.55617094039917
6.18314666666667	0.553429126739502
6.188	0.55086612701416
6.19285333333334	0.548839569091797
6.19770666666667	0.547349452972412
6.20256	0.546336174011231
6.20741333333334	0.545680522918701
6.21226666666667	0.544846057891846
6.21712	0.543415546417237
6.22197333333334	0.5415678024292
6.22682666666667	0.53936243057251
6.23168	0.53703784942627
6.23653333333334	0.534653663635254
6.24138666666667	0.532388687133789
6.24624	0.530004501342774
6.25109333333334	0.527322292327881
6.25594666666667	0.524222850799561
6.2608	0.520586967468262
6.26565333333334	0.516891479492188
6.27050666666667	0.51337480545044
6.27536	0.510513782501221
6.28021333333334	0.508487224578858
6.28506666666667	0.507354736328125
6.28992	0.506937503814698
6.29477333333334	0.506997108459473
6.29962666666667	0.507354736328125
6.30448	0.507891178131104
6.30933333333334	0.508666038513184
6.31418666666667	0.509679317474366
6.31904	0.511109828948975
6.32389333333334	0.512957572937012
6.32874666666667	0.515103340148926
6.3336	0.517606735229492
6.33845333333334	0.520110130310059
6.34330666666667	0.522375106811524
6.34816	0.524342060089112
6.35301333333334	0.525832176208496
6.35786666666667	0.527024269104004
6.36272	0.528216361999512
6.36757333333334	0.52940845489502
6.37242666666667	0.53095817565918
6.37728	0.532865524291992
6.38213333333334	0.535011291503907
6.38698666666667	0.537276268005371
6.39184	0.539302825927735
6.39669333333334	0.540971755981446
6.40154666666667	0.542223453521729
6.4064	0.542938709259034
6.41125333333334	0.543296337127686
6.41610666666667	0.543594360351563
6.42096	0.544190406799317
6.42581333333334	0.5454421043396
6.43066666666667	0.547587871551514
6.43552	0.550210475921631
6.44037333333334	0.553190708160401
6.44522666666667	0.555753707885742
6.45008	0.55760145187378
6.45493333333334	0.55837631225586
6.45978666666667	0.558137893676758
6.46464	0.557482242584229
6.46949333333334	0.556647777557373
6.47434666666667	0.556290149688721
6.4792	0.556766986846924
6.48405333333334	0.558018684387207
6.48890666666667	0.560283660888672
6.49376	0.563085079193116
6.49861333333334	0.566244125366211
6.50346666666667	0.569641590118409
6.50832	0.573039054870606
6.51317333333334	0.576615333557129
6.51802666666667	0.580191612243653
6.52288	0.584065914154053
6.52773333333334	0.588178634643555
6.53258666666667	0.592410564422608
6.53744	0.59652328491211
6.54229333333334	0.600218772888184
6.54714666666667	0.603139400482178
6.552	0.604867935180664
6.55685333333334	0.605463981628418
6.56170666666667	0.604748725891114
6.56656	0.602900981903076
6.57141333333334	0.600278377532959
6.57626666666667	0.596940517425537
6.58112	0.593185424804688
6.58597333333334	0.588953495025635
6.59082666666667	0.58436393737793
6.59568	0.579297542572022
6.60053333333334	0.573873519897461
6.60538666666667	0.568270683288575
6.61024	0.562727451324463
6.61509333333334	0.557482242584229
6.61994666666667	0.552892684936524
6.6248	0.548481941223145
6.62965333333334	0.544428825378418
6.63450666666667	0.540316104888916
6.63936	0.536084175109864
6.64421333333334	0.53173303604126
6.64906666666667	0.527501106262207
6.65392	0.523507595062256
6.65877333333334	0.520110130310059
6.66362666666667	0.51724910736084
6.66848	0.514864921569825
6.67333333333334	0.513017177581787
6.67818666666667	0.511407852172852
6.68304	0.509977340698242
6.68789333333334	0.508666038513184
6.69274666666667	0.50729513168335
6.6976	0.50574541091919
6.70245333333334	0.504016876220703
6.70730666666667	0.502228736877442
6.71216	0.500321388244629
6.71701333333334	0.498473644256592
6.72186666666667	0.496804714202881
6.72672	0.495433807373047
6.73157333333334	0.494301319122315
6.73642666666667	0.493526458740235
6.74128	0.492930412292481
6.74613333333334	0.492572784423828
6.75098666666667	0.492095947265625
6.75584	0.491678714752197
6.76069333333334	0.491023063659668
6.76554666666667	0.490307807922363
6.7704	0.489652156829834
6.77525333333334	0.48893690109253
6.78010666666667	0.488102436065674
6.78496	0.487327575683594
6.78981333333334	0.486254692077637
6.79466666666667	0.48518180847168
6.79952	0.483930110931397
6.80437333333334	0.482738018035889
6.80922666666667	0.482022762298584
6.81408	0.481784343719483
6.81893333333334	0.48208236694336
6.82378666666667	0.483095645904541
6.82864	0.4844069480896
6.83349333333334	0.485599040985108
6.83834666666667	0.486314296722412
6.8432	0.486433506011963
6.84805333333334	0.486075878143311
6.85290666666667	0.485599040985108
6.85776	0.485062599182129
6.86261333333334	0.484764575958252
6.86746666666667	0.485062599182129
6.87232	0.485718250274658
6.87717333333334	0.486671924591065
6.88202666666667	0.487804412841797
6.88688	0.489234924316406
6.89173333333334	0.490903854370117
6.89658666666667	0.492632389068604
6.90144	0.494539737701416
6.90629333333334	0.496387481689453
6.91114666666667	0.49811601638794
6.916	0.499725341796875
6.92085333333334	0.501394271850586
6.92570666666667	0.50342082977295
6.93056	0.505626201629639
6.93541333333334	0.508010387420655
6.94026666666667	0.510811805725098
6.94512	0.513672828674317
6.94997333333334	0.516533851623535
6.95482666666667	0.519156455993653
6.95968	0.521421432495117
6.96453333333334	0.523507595062256
6.96938666666667	0.525236129760742
6.97424	0.526905059814453
6.97909333333334	0.52863359451294
6.98394666666667	0.530838966369629
6.9888	0.533342361450196
6.99365333333334	0.536322593688965
6.99850666666667	0.539481639862061
7.00336	0.542640686035157
7.00821333333334	0.545859336853028
7.01306666666667	0.548958778381348
7.01792	0.552237033843994
7.02277333333334	0.555634498596192
7.02762666666667	0.559449195861817
7.03248	0.563561916351319
7.03733333333334	0.567853450775147
7.04218666666667	0.5720853805542
7.04704	0.576019287109375
7.05189333333334	0.579297542572022
7.05674666666667	0.581622123718262
7.0616	0.582993030548096
7.06645333333334	0.583648681640625
7.07130666666667	0.583767890930176
7.07616	0.583529472351075
7.08101333333334	0.583052635192871
7.08586666666667	0.582456588745117
7.09072	0.581920146942139
7.09557333333334	0.581204891204834
7.10042666666667	0.580132007598877
7.10528	0.578701496124268
7.11013333333334	0.576913356781006
7.11498666666667	0.574707984924317
7.11984	0.5720853805542
7.12469333333334	0.56910514831543
7.12954666666667	0.565767288208008
7.1344	0.562489032745362
7.13925333333334	0.559329986572266
7.14410666666667	0.556528568267823
7.14896	0.554144382476807
7.15381333333334	0.552177429199219
7.15866666666667	0.550508499145508
7.16352	0.54931640625
7.16837333333334	0.548481941223145
7.17322666666667	0.548064708709717
7.17808	0.548303127288819
7.18293333333334	0.549256801605225
7.18778666666667	0.550925731658936
7.19264	0.553190708160401
7.19749333333334	0.556111335754395
7.20234666666667	0.559270381927491
7.2072	0.562906265258789
7.21205333333334	0.566959381103516
7.21690666666667	0.571548938751221
7.22176	0.576794147491455
7.22661333333334	0.582575798034668
7.23146666666667	0.589072704315186
7.23632	0.596284866333008
7.24117333333334	0.604331493377686
7.24602666666667	0.613391399383545
7.25088	0.623643398284912
7.25573333333334	0.635206699371338
7.26058666666667	0.648081302642823
7.26544	0.662028789520264
7.27029333333334	0.677049160003662
7.27514666666667	0.692605972290039
7.28	0.708818435668946
7.28485333333334	0.725805759429932
7.28970666666667	0.743865966796875
7.29456	0.763356685638428
7.29941333333334	0.784695148468018
7.30426666666667	0.80794095993042
7.30912	0.83315372467041
7.31397333333334	0.859737396240235
7.31882666666667	0.887453556060791
7.32368	0.915825366973877
7.32853333333334	0.944256782531738
7.33338666666667	0.972628593444824
7.33824	1.00070238113404
7.34309333333334	1.02818012237549
7.34794666666667	1.05470418930054
7.3528	1.07961893081665
7.35765333333334	1.10238790512085
7.36250666666667	1.12241506576538
7.36736	1.13874673843384
7.37221333333334	1.15138292312622
7.37706666666667	1.15984678268433
7.38192	1.16395950317383
7.38677333333334	1.16384029388428
7.39162666666667	1.15954875946045
7.39648	1.15132331848145
7.40133333333334	1.13934278488159
7.40618666666667	1.12396478652954
7.41104	1.10560655593872
7.41589333333334	1.08456611633301
7.42074666666667	1.06120109558106
7.4256	1.03563070297241
7.43045333333334	1.00827217102051
7.43530666666667	0.979304313659668
7.44016	0.949382781982422
7.44501333333334	0.919044017791748
7.44986666666667	0.888884067535401
7.45472	0.859141349792481
7.45957333333334	0.830292701721192
7.46442666666667	0.802278518676758
7.46928	0.775039196014405
7.47413333333334	0.748693943023682
7.47898666666667	0.723361968994141
7.48384	0.699639320373535
7.48869333333334	0.67746639251709
7.49354666666667	0.657260417938233
7.4984	0.638902187347412
7.50325333333334	0.622212886810303
7.50810666666667	0.606954097747803
7.51296	0.592887401580811
7.51781333333334	0.579893589019776
7.52266666666667	0.567972660064698
7.52752	0.557541847229004
7.53237333333334	0.548362731933594
7.53722666666667	0.540614128112793
7.54208	0.533819198608399
7.54693333333334	0.528156757354737
7.55178666666667	0.523090362548828
7.55664	0.518560409545899
7.56149333333334	0.514566898345948
7.56634666666667	0.510990619659424
7.5712	0.508010387420655
7.57605333333334	0.505685806274414
7.58090666666667	0.503897666931153
7.58576	0.502586364746094
7.59061333333334	0.501811504364014
7.59546666666667	0.501334667205811
7.60032	0.501334667205811
7.60517333333334	0.501930713653565
7.61002666666667	0.503242015838623
7.61488	0.505328178405762
7.61973333333334	0.508248805999756
7.62458666666667	0.511884689331055
7.62944	0.516235828399659
7.63429333333334	0.52100419998169
7.63914666666667	0.52642822265625
7.644	0.532329082489014
7.64885333333334	0.539004802703858
7.65370666666667	0.546574592590332
7.65856	0.555336475372315
7.66341333333334	0.56523084640503
7.66826666666667	0.576138496398926
7.67312	0.58823823928833
7.67797333333334	0.601291656494141
7.68282666666667	0.615298748016358
7.68768	0.630199909210205
7.69253333333334	0.645875930786133
7.69738666666667	0.662267208099366
7.70224	0.678956508636475
7.70709333333334	0.695884227752686
7.71194666666667	0.712990760803223
7.7168	0.729978084564209
7.72165333333334	0.747025012969971
7.72650666666667	0.764191150665284
7.73136	0.781655311584473
7.73621333333334	0.799298286437989
7.74106666666667	0.817060470581055
7.74592	0.834822654724121
7.75077333333334	0.85216760635376
7.75562666666667	0.868737697601319
7.76048	0.884294509887696
7.76533333333334	0.898480415344238
7.77018666666667	0.910997390747071
7.77504	0.921845436096192
7.77989333333334	0.930964946746826
7.78474666666667	0.938534736633301
7.7896	0.944793224334717
7.79445333333334	0.949561595916748
7.79930666666667	0.952959060668946
7.80416	0.954866409301758
7.80901333333334	0.954926013946533
7.81386666666667	0.953316688537598
7.81872	0.949919223785401
7.82357333333334	0.944972038269043
7.82842666666667	0.93841552734375
7.83328	0.930428504943848
7.83813333333334	0.920712947845459
7.84298666666667	0.909090042114258
7.84784	0.895500183105469
7.85269333333334	0.880002975463867
7.85754666666667	0.862836837768555
7.8624	0.844478607177735
7.86725333333334	0.825583934783936
7.87210666666667	0.806570053100586
7.87696	0.787675380706787
7.88181333333334	0.769078731536866
7.88666666666667	0.750720500946045
7.89152	0.73230266571045
7.89637333333334	0.713765621185303
7.90122666666667	0.695168972015381
7.90608	0.676631927490235
7.91093333333334	0.658512115478516
7.91578666666667	0.641167163848877
7.92064	0.62483549118042
7.92549333333334	0.60957670211792
7.93034666666667	0.595450401306153
7.9352	0.582277774810791
7.94005333333334	0.570058822631836
7.94490666666667	0.558674335479737
7.94976	0.548124313354492
7.95461333333334	0.538647174835205
7.95946666666667	0.530123710632325
7.96432	0.522494316101075
7.96917333333334	0.515818595886231
7.97402666666667	0.509738922119141
7.97888	0.50419569015503
7.98373333333334	0.498771667480469
7.98858666666667	0.493705272674561
7.99344	0.48893690109253
7.99829333333334	0.484704971313477
8.00314666666667	0.481188297271729
8.008	0.478386878967285
8.01285333333334	0.476479530334473
8.01770666666667	0.475525856018067
8.02256	0.475168228149414
8.02741333333334	0.47522783279419
8.03226666666667	0.475525856018067
8.03712	0.475943088531494
8.04197333333334	0.476062297821045
8.04682666666667	0.475823879241944
8.05168	0.475168228149414
8.05653333333334	0.474274158477783
8.06138666666667	0.473082065582276
8.06624	0.471830368041992
8.07109333333334	0.47069787979126
8.07594666666667	0.469803810119629
8.0808	0.4691481590271
8.08565333333334	0.468671321868897
8.09050666666667	0.468313694000244
8.09536000000001	0.468075275421143
8.10021333333334	0.468015670776367
8.10506666666667	0.468194484710694
8.10992	0.468432903289795
8.11477333333334	0.468790531158447
8.11962666666667	0.469088554382324
8.12448	0.469088554382324
8.12933333333334	0.468611717224121
8.13418666666667	0.467836856842041
8.13904000000001	0.46694278717041
8.14389333333334	0.46604871749878
8.14874666666667	0.465273857116699
8.1536	0.464677810668946
8.15845333333334	0.464141368865967
8.16330666666667	0.463426113128662
8.16816	0.46229362487793
8.17301333333334	0.460863113403321
8.17786666666667	0.459551811218262
8.18272	0.458300113677979
8.18757333333334	0.457406044006348
8.19242666666667	0.456690788269043
8.19728	0.456511974334717
8.20213333333334	0.456392765045166
8.20698666666667	0.456452369689942
8.21184	0.456571578979492
8.21669333333334	0.456869602203369
8.22154666666667	0.457644462585449
8.2264	0.458896160125733
8.23125333333334	0.460326671600342
8.23610666666667	0.461995601654053
8.24096000000001	0.463426113128662
8.24581333333334	0.464498996734619
8.25066666666667	0.465095043182373
8.25552	0.465273857116699
8.26037333333334	0.465333461761475
8.26522666666667	0.465095043182373
8.27008	0.465035438537598
8.27493333333334	0.465154647827149
8.27978666666667	0.465631484985352
8.28464	0.466644763946533
8.28949333333334	0.467896461486817
8.29434666666667	0.469326972961426
8.2992	0.470578670501709
8.30405333333334	0.471651554107666
8.30890666666667	0.472605228424072
8.31376	0.473260879516602
8.31861333333334	0.474035739898682
8.32346666666667	0.474989414215088
8.32832	0.475883483886719
8.33317333333334	0.476837158203125
8.33802666666667	0.477850437164307
8.34288	0.478625297546387
8.34773333333334	0.479340553283692
8.35258666666667	0.480234622955322
8.35744	0.481188297271729
8.36229333333334	0.482380390167237
8.36714666666667	0.483691692352295
8.372	0.485002994537354
8.37685333333334	0.486254692077637
8.38170666666667	0.487625598907471
8.38656	0.489175319671631
8.39141333333334	0.491082668304444
8.39626666666667	0.493466854095459
8.40112	0.496268272399903
8.40597333333334	0.499546527862549
8.41082666666667	0.50276517868042
8.41568	0.506103038787842
8.42053333333334	0.509202480316162
8.42538666666667	0.512540340423584
8.43024	0.516295433044434
8.43509333333334	0.520765781402588
8.43994666666667	0.526070594787598
8.4448	0.532269477844239
8.44965333333334	0.539183616638184
8.45450666666667	0.546574592590332
8.45936	0.554263591766358
8.46421333333334	0.562131404876709
8.46906666666667	0.570118427276612
8.47392	0.577986240386963
8.47877333333334	0.585734844207764
8.48362666666667	0.593066215515137
8.48848	0.599741935729981
8.49333333333334	0.605881214141846
8.49818666666667	0.611424446105957
8.50304	0.616312026977539
8.50789333333334	0.620841979980469
8.51274666666667	0.625252723693848
8.5176	0.629127025604248
8.52245333333334	0.632643699645996
8.52730666666667	0.63544511795044
8.53216	0.637531280517578
8.53701333333334	0.638842582702637
8.54186666666667	0.639379024505616
8.54672	0.639200210571289
8.55157333333334	0.638484954833985
8.55642666666667	0.637471675872803
8.56128	0.635921955108643
8.56613333333334	0.633835792541504
8.57098666666667	0.631213188171387
8.57584	0.627636909484864
8.58069333333334	0.623166561126709
8.58554666666667	0.617682933807373
8.5904	0.611364841461182
8.59525333333334	0.604748725891114
8.60010666666667	0.597655773162842
8.60496	0.590682029724121
8.60981333333334	0.584006309509278
8.61466666666667	0.577569007873535
8.61952	0.571548938751221
8.62437333333334	0.565826892852784
8.62922666666667	0.560402870178223
8.63408	0.554978847503662
8.63893333333334	0.549912452697754
8.64378666666667	0.545024871826172
8.64864	0.540554523468018
8.65349333333334	0.536620616912842
8.65834666666667	0.53328275680542
8.6632	0.530481338500977
8.66805333333334	0.527739524841309
8.67290666666667	0.525116920471192
8.67776	0.522196292877198
8.68261333333334	0.519037246704102
8.68746666666667	0.515758991241455
8.69232	0.512480735778809
8.69717333333334	0.509381294250489
8.70202666666667	0.506579875946045
8.70688	0.504016876220703
8.71173333333334	0.501751899719239
8.71658666666667	0.499606132507324
8.72144	0.497519969940186
8.72629333333334	0.495851039886475
8.73114666666667	0.494539737701416
8.736	0.49358606338501
8.74085333333334	0.492751598358155
8.74570666666667	0.492095947265625
8.75056	0.490903854370117
8.75541333333334	0.489354133605957
8.76026666666667	0.487387180328369
8.76512000000001	0.485122203826905
8.76997333333334	0.482738018035889
8.77482666666667	0.480532646179199
8.77968	0.478804111480713
8.78453333333334	0.477612018585205
8.78938666666667	0.477135181427002
8.79424	0.477254390716553
8.79909333333334	0.477790832519531
8.80394666666667	0.478744506835938
8.8088	0.47987699508667
8.81365333333334	0.480890274047852
8.81850666666667	0.481367111206055
8.82336	0.48142671585083
8.82821333333334	0.480830669403076
8.83306666666667	0.479459762573242
8.83792	0.477790832519531
8.84277333333334	0.475943088531494
8.84762666666667	0.474333763122559
8.85248	0.473141670227051
8.85733333333334	0.472664833068848
8.86218666666667	0.472843647003174
8.86704000000001	0.473618507385254
8.87189333333334	0.474691390991211
8.87674666666667	0.475883483886719
8.8816	0.47677755355835
8.88645333333334	0.477254390716553
8.89130666666667	0.477254390716553
8.89616	0.477075576782227
8.90101333333334	0.47677755355835
8.90586666666667	0.476419925689697
8.91072	0.476419925689697
8.91557333333334	0.476717948913574
8.92042666666667	0.477194786071778
8.92528	0.477731227874756
8.93013333333334	0.478148460388184
8.93498666666667	0.478208065032959
8.93984	0.478029251098633
8.94469333333334	0.477731227874756
8.94954666666667	0.477373600006104
8.9544	0.477135181427002
8.95925333333334	0.477135181427002
8.96410666666667	0.477313995361328
8.96896	0.477671623229981
8.97381333333334	0.478088855743408
8.97866666666667	0.47832727432251
8.98352	0.478446483612061
8.98837333333334	0.47832727432251
8.99322666666667	0.477731227874756
8.99808	0.47677755355835
9.00293333333334	0.475525856018067
9.00778666666667	0.474154949188233
9.01264	0.472962856292725
9.01749333333334	0.472187995910645
9.02234666666667	0.472187995910645
9.0272	0.4730224609375
9.03205333333334	0.474691390991211
9.03690666666667	0.476598739624024
9.04176	0.478565692901612
9.04661333333334	0.480234622955322
9.05146666666667	0.481545925140381
9.05632	0.482320785522461
9.06117333333334	0.482618808746338
9.06602666666667	0.482678413391113
9.07088	0.482559204101563
9.07573333333334	0.482499599456787
9.08058666666667	0.482320785522461
9.08544	0.482261180877686
9.09029333333334	0.482439994812012
9.09514666666667	0.482678413391113
9.1	0.483095645904541
9.10485333333334	0.48363208770752
9.10970666666667	0.484347343444824
9.11456	0.485122203826905
9.11941333333334	0.486016273498535
9.12426666666667	0.487089157104492
9.12912	0.48828125
9.13397333333334	0.489592552185059
9.13882666666667	0.491082668304444
9.14368	0.492870807647705
9.14853333333334	0.494897365570069
9.15338666666667	0.49746036529541
9.15824	0.500619411468506
9.16309333333334	0.504493713378907
9.16794666666667	0.509023666381836
9.1728	0.513970851898194
9.17765333333334	0.519514083862305
9.18250666666667	0.525236129760742
9.18736	0.531375408172608
9.19221333333334	0.537693500518799
9.19706666666667	0.544607639312744
9.20192	0.552177429199219
9.20677333333334	0.560581684112549
9.21162666666667	0.570178031921387
9.21648	0.580668449401856
9.22133333333334	0.592410564422608
9.22618666666667	0.605285167694092
9.23104	0.619471073150635
9.23589333333334	0.635027885437012
9.24074666666667	0.651955604553223
9.24560000000001	0.670433044433594
9.25045333333334	0.690162181854248
9.25530666666667	0.711143016815186
9.26016	0.732719898223877
9.26501333333334	0.754773616790772
9.26986666666667	0.776946544647217
9.27472	0.799000263214112
9.27957333333334	0.820457935333252
9.28442666666667	0.841200351715088
9.28928	0.860929489135742
9.29413333333334	0.879824161529541
9.29898666666667	0.897765159606934
9.30384	0.914692878723145
9.30869333333334	0.930726528167725
9.31354666666667	0.945746898651123
9.3184	0.959455966949463
9.32325333333334	0.971496105194092
9.32810666666667	0.981509685516358
9.33296	0.989258289337158
9.33781333333334	0.994861125946045
9.34266666666667	0.998318195343018
9.34752000000001	0.999987125396729
9.35237333333334	1.00022554397583
9.35722666666667	0.998973846435547
9.36208	0.996053218841553
9.36693333333334	0.991404056549072
9.37178666666667	0.984609127044678
9.37664	0.975728034973145
9.38149333333334	0.964462757110596
9.38634666666667	0.951051712036133
9.39120000000001	0.935733318328858
9.39605333333334	0.918984413146973
9.40090666666667	0.901103019714356
9.40576	0.882565975189209
9.41061333333334	0.863909721374512
9.41546666666667	0.845611095428467
9.42032	0.827848911285401
9.42517333333334	0.810563564300537
9.43002666666667	0.793874263763428
9.43488	0.777602195739746
9.43973333333334	0.761449337005616
9.44458666666667	0.745236873626709
9.44944	0.729143619537354
9.45429333333334	0.713407993316651
9.45914666666667	0.698328018188477
9.464	0.684201717376709
9.46885333333334	0.671088695526123
9.47370666666667	0.659167766571045
9.47856	0.6483793258667
9.48341333333334	0.638365745544434
9.48826666666667	0.629186630249024
9.49312	0.620722770690918
9.49797333333334	0.613212585449219
9.50282666666667	0.6064772605896
9.50768	0.600755214691162
9.51253333333334	0.595986843109131
9.51738666666667	0.59199333190918
9.52224	0.588357448577881
9.52709333333334	0.584900379180909
9.53194666666667	0.58138370513916
9.5368	0.577688217163086
9.54165333333334	0.573992729187012
9.54650666666667	0.570297241210938
9.55136	0.566840171813965
9.55621333333334	0.563621520996094
9.56106666666667	0.5607008934021
9.56592	0.558197498321534
9.57077333333334	0.556051731109619
9.57562666666667	0.554025173187256
9.58048	0.552356243133545
9.58533333333334	0.551044940948487
9.59018666666667	0.54997205734253
9.59504	0.549137592315674
9.59989333333334	0.548362731933594
9.60474666666667	0.547230243682862
9.6096	0.545799732208252
9.61445333333334	0.544071197509766
9.61930666666667	0.542104244232178
9.62416	0.540316104888916
9.62901333333334	0.538766384124756
9.63386666666667	0.537574291229248
9.63872	0.536620616912842
9.64357333333334	0.53560733795166
9.64842666666667	0.534176826477051
9.65328	0.532448291778565
9.65813333333334	0.530362129211426
9.66298666666667	0.52797794342041
9.66784	0.525832176208496
9.67269333333334	0.524044036865235
9.67754666666667	0.522673130035401
9.6824	0.521719455718994
9.68725333333334	0.52100419998169
9.69210666666667	0.520408153533936
9.69696	0.51957368850708
9.70181333333334	0.518620014190674
[truncated: 4,181 more rows]
