# Supplementary material for: Coli bond: A dual-function encryption system for secure information storage and transmission by microorganisms
Source: PLoS One. 2025 Jun 11;20(6):e0325926. doi: 10.1371/journal.pone.0325926 (PMC12157041; doi:10.1371/journal.pone.0325926)
Supplement: S4 File — This zip file contains the raw data sets supporting the findings of this study. (ZIP) [file pone.0325926.s004.zip › data/COLI-XAN.CSV]

0	0.0296831130981446
0.00485333333333334	0.0293850898742676
0.00970666666666667	0.029146671295166
0.01456	0.0290274620056153
0.0194133333333334	0.0290274620056153
0.0242666666666667	0.0292658805847168
0.02912	0.0297427177429199
0.0339733333333334	0.030517578125
0.0388266666666667	0.0316500663757324
0.04368	0.0331401824951172
0.0485333333333334	0.0347495079040528
0.0533866666666667	0.0363588333129883
0.05824	0.0377893447875977
0.0630933333333334	0.0388026237487793
0.0679466666666667	0.0392794609069824
0.0728	0.0390410423278809
0.0776533333333334	0.0382065773010254
0.0825066666666667	0.0369548797607422
0.08736	0.0355839729309082
0.0922133333333334	0.0341534614562988
0.0970666666666667	0.0330805778503418
0.10192	0.0323653221130371
0.106773333333334	0.0323057174682617
0.111626666666667	0.0325441360473633
0.11648	0.0331997871398926
0.121333333333334	0.0339150428771973
0.126186666666667	0.0345110893249512
0.13104	0.0349283218383789
0.135893333333334	0.0348687171936035
0.140746666666667	0.0346899032592774
0.1456	0.034332275390625
0.150453333333334	0.0339150428771973
0.155306666666667	0.0337362289428711
0.16016	0.0336766242980957
0.165013333333334	0.0339746475219727
0.169866666666667	0.0345110893249512
0.17472	0.0352859497070313
0.179573333333334	0.0360608100891113
0.184426666666667	0.0368952751159668
0.18928	0.0376701354980469
0.194133333333334	0.0383257865905762
0.198986666666667	0.0389218330383301
0.20384	0.0392794609069824
0.208693333333334	0.039517879486084
0.213546666666667	0.0394582748413086
0.2184	0.0392794609069824
0.223253333333334	0.0389814376831055
0.228106666666667	0.0385046005249024
0.23296	0.0378489494323731
0.237813333333334	0.037074089050293
0.242666666666667	0.0362992286682129
0.24752	0.0358223915100098
0.252373333333334	0.0356435775756836
0.257226666666667	0.0360608100891113
0.26208	0.036776065826416
0.266933333333334	0.0376701354980469
0.271786666666667	0.0383853912353516
0.27664	0.0389814376831055
0.281493333333334	0.0392198562622071
0.286346666666667	0.0391006469726563
0.2912	0.0389814376831055
0.296053333333334	0.0391006469726563
0.300906666666667	0.039517879486084
0.30576	0.0402331352233887
0.310613333333334	0.0411868095397949
0.315466666666667	0.0420212745666504
0.32032	0.0424981117248535
0.325173333333334	0.0426173210144043
0.330026666666667	0.0424385070800781
0.33488	0.041961669921875
0.339733333333334	0.0414252281188965
0.344586666666667	0.0411272048950196
0.34944	0.0413060188293457
0.354293333333334	0.0417828559875488
0.359146666666667	0.0426173210144043
0.364	0.0436902046203613
0.368853333333334	0.044703483581543
0.373706666666667	0.0455379486083985
0.37856	0.0461339950561524
0.383413333333334	0.0464916229248047
0.388266666666667	0.0468492507934571
0.39312	0.0473260879516602
0.397973333333334	0.0481605529785156
0.402826666666667	0.0493526458740235
0.40768	0.0510215759277344
0.412533333333334	0.0528693199157715
0.417386666666667	0.0548362731933594
0.42224	0.0567436218261719
0.427093333333334	0.0584125518798828
0.431946666666667	0.059664249420166
0.4368	0.0604391098022461
0.441653333333334	0.0606775283813477
0.446506666666667	0.0605583190917969
0.45136	0.0602006912231446
0.456213333333334	0.0597238540649414
0.461066666666667	0.0593662261962891
0.46592	0.0593066215515137
0.470773333333334	0.059664249420166
0.475626666666667	0.06026029586792
0.48048	0.0610947608947754
0.485333333333334	0.0617504119873047
0.490186666666667	0.0619888305664063
0.49504	0.0615715980529785
0.499893333333334	0.0603795051574707
0.504746666666667	0.058591365814209
0.5096	0.0566244125366211
0.514453333333334	0.0548362731933594
0.519306666666667	0.0535845756530762
0.52416	0.0530481338500977
0.529013333333334	0.0529289245605469
0.533866666666667	0.0530481338500977
0.53872	0.0530481338500977
0.543573333333334	0.0526905059814453
0.548426666666667	0.0519156455993653
0.55328	0.0510215759277344
0.558133333333334	0.0503659248352051
0.562986666666667	0.0500679016113282
0.56784	0.0505447387695313
0.572693333333334	0.0514984130859375
0.577546666666667	0.0527501106262207
0.5824	0.053703784942627
0.587253333333334	0.0540614128112793
0.592106666666667	0.053703784942627
0.59696	0.0526905059814453
0.601813333333334	0.0513792037963867
0.606666666666667	0.0502467155456543
0.61152	0.0494718551635742
0.616373333333334	0.0491142272949219
0.621226666666667	0.0492930412292481
0.62608	0.0497102737426758
0.630933333333334	0.0503659248352051
0.635786666666667	0.0508427619934082
0.64064	0.051259994506836
0.645493333333334	0.0516772270202637
0.650346666666667	0.0517368316650391
0.6552	0.0516176223754883
0.660053333333334	0.0513195991516114
0.664906666666667	0.050961971282959
0.66976	0.0507235527038575
0.674613333333334	0.0507235527038575
0.679466666666667	0.0512003898620606
0.68432	0.0518560409545899
0.689173333333334	0.05263090133667
0.694026666666667	0.05340576171875
0.69888	0.0538229942321778
0.703733333333334	0.0537633895874024
0.708586666666667	0.0534653663635254
0.71344	0.0529289245605469
0.718293333333334	0.0525712966918946
0.723146666666667	0.0525712966918946
0.728	0.0529885292053223
0.732853333333334	0.0535845756530762
0.737706666666667	0.0544190406799317
0.74256	0.0551342964172364
0.747413333333334	0.0557899475097657
0.752266666666667	0.056147575378418
0.75712	0.0562667846679688
0.761973333333334	0.0560879707336426
0.766826666666667	0.055849552154541
0.77168	0.0556707382202149
0.776533333333334	0.0556111335754395
0.781386666666667	0.0556111335754395
0.78624	0.0557303428649903
0.791093333333334	0.0560283660888672
0.795946666666667	0.0565052032470703
0.8008	0.0573396682739258
0.805653333333334	0.0584125518798828
0.810506666666667	0.0598430633544922
0.81536	0.0612139701843262
0.820213333333334	0.0623464584350586
0.825066666666667	0.0630021095275879
0.82992	0.0630021095275879
0.834773333333334	0.0625848770141602
0.839626666666667	0.0617504119873047
0.84448	0.0607967376708985
0.849333333333334	0.0597834587097168
0.854186666666667	0.058889389038086
0.85904	0.0578165054321289
0.863893333333334	0.0568032264709473
0.868746666666667	0.0556707382202149
0.8736	0.0544786453247071
0.878453333333334	0.053703784942627
0.883306666666667	0.0532865524291992
0.88816	0.0535249710083008
0.893013333333334	0.0542402267456055
0.897866666666667	0.0555515289306641
0.90272	0.0570416450500489
0.907573333333334	0.0584721565246582
0.912426666666667	0.0596046447753907
0.91728	0.0603199005126953
0.922133333333334	0.0604391098022461
0.926986666666667	0.059962272644043
0.93184	0.0592470169067383
0.936693333333334	0.0583529472351075
0.941546666666667	0.057518482208252
0.9464	0.0571608543395996
0.951253333333334	0.0570416450500489
0.956106666666667	0.0573992729187012
0.96096	0.0580549240112305
0.965813333333334	0.0586509704589844
0.970666666666667	0.0593066215515137
0.97552	0.0599026679992676
0.980373333333334	0.0601410865783692
0.985226666666667	0.06026029586792
0.99008	0.059962272644043
0.994933333333334	0.0594258308410645
0.999786666666667	0.0587701797485352
1.00464	0.0580549240112305
1.00949333333334	0.0576376914978028
1.01434666666667	0.0576376914978028
1.0192	0.0581741333007813
1.02405333333334	0.0589489936828614
1.02890666666667	0.0599026679992676
1.03376	0.0606775283813477
1.03861333333334	0.0613927841186524
1.04346666666667	0.0617504119873047
1.04832	0.0621080398559571
1.05317333333334	0.0625252723693848
1.05802666666667	0.0630021095275879
1.06288	0.0633001327514649
1.06773333333334	0.0632405281066895
1.07258666666667	0.0630021095275879
1.07744	0.0623464584350586
1.08229333333334	0.0616908073425293
1.08714666666667	0.0613927841186524
1.092	0.0615119934082032
1.09685333333334	0.0623464584350586
1.10170666666667	0.0635385513305664
1.10656	0.064849853515625
1.11141333333334	0.0661015510559082
1.11626666666667	0.0670552253723145
1.12112	0.0677704811096192
1.12597333333334	0.0680088996887207
1.13082666666667	0.0679492950439453
1.13568	0.0677704811096192
1.14053333333334	0.0676512718200684
1.14538666666667	0.0674724578857422
1.15024	0.0674128532409668
1.15509333333334	0.0675320625305176
1.15994666666667	0.0677108764648438
1.1648	0.0677108764648438
1.16965333333334	0.0675320625305176
1.17450666666667	0.0670552253723145
1.17936	0.0664591789245606
1.18421333333334	0.0656843185424805
1.18906666666667	0.0649094581604004
1.19392	0.0643134117126465
1.19877333333334	0.0637173652648926
1.20362666666667	0.0631809234619141
1.20848	0.0626444816589356
1.21333333333334	0.0619888305664063
1.21818666666667	0.061333179473877
1.22304	0.0606775283813477
1.22789333333334	0.0603199005126953
1.23274666666667	0.0600218772888184
1.2376	0.0600814819335938
1.24245333333334	0.0603795051574707
1.24730666666667	0.06103515625
1.25216	0.0619888305664063
1.25701333333334	0.0629425048828125
1.26186666666667	0.064074993133545
1.26672	0.0650882720947266
1.27157333333334	0.0659823417663575
1.27642666666667	0.0667572021484375
1.28128	0.0673532485961914
1.28613333333334	0.0678300857543946
1.29098666666667	0.0683069229125977
1.29584	0.0687837600708008
1.30069333333334	0.0692009925842285
1.30554666666667	0.0695586204528809
1.3104	0.0698566436767578
1.31525333333334	0.0700950622558594
1.32010666666667	0.0700950622558594
1.32496	0.0699162483215332
1.32981333333334	0.0696182250976563
1.33466666666667	0.0690817832946778
1.33952	0.06866455078125
1.34437333333334	0.0684857368469239
1.34922666666667	0.0685453414916992
1.35408	0.0689029693603516
1.35893333333334	0.0696182250976563
1.36378666666667	0.0705718994140625
1.36864	0.071406364440918
1.37349333333334	0.0721216201782227
1.37834666666667	0.0725388526916504
1.3832	0.072777271270752
1.38805333333334	0.072777271270752
1.39290666666667	0.0727176666259766
1.39776	0.072479248046875
1.40261333333334	0.0721216201782227
1.40746666666667	0.0714659690856934
1.41232	0.0706315040588379
1.41717333333334	0.0698566436767578
1.42202666666667	0.0690221786499024
1.42688	0.0684261322021485
1.43173333333334	0.0681281089782715
1.43658666666667	0.0680088996887207
1.44144	0.0681281089782715
1.44629333333334	0.0683665275573731
1.45114666666667	0.06866455078125
1.456	0.0690221786499024
1.46085333333334	0.0694394111633301
1.46570666666667	0.0699758529663086
1.47056	0.070333480834961
1.47541333333334	0.0707507133483887
1.48026666666667	0.0709891319274903
1.48512	0.0710487365722657
1.48997333333334	0.0706315040588379
1.49482666666667	0.0699758529663086
1.49968	0.0690221786499024
1.50453333333334	0.0680088996887207
1.50938666666667	0.0671148300170899
1.51424	0.0665783882141114
1.51909333333334	0.0663995742797852
1.52394666666667	0.0667572021484375
1.5288	0.0676512718200684
1.53365333333334	0.0687837600708008
1.53850666666667	0.070035457611084
1.54336	0.0708699226379395
1.54821333333334	0.0713467597961426
1.55306666666667	0.0713467597961426
1.55792	0.0708103179931641
1.56277333333334	0.070035457611084
1.56762666666667	0.0691413879394532
1.57248	0.0682473182678223
1.57733333333334	0.0676512718200684
1.58218666666667	0.0672340393066407
1.58704	0.0669956207275391
1.59189333333334	0.0669956207275391
1.59674666666667	0.067293643951416
1.6016	0.0678300857543946
1.60645333333334	0.0686049461364746
1.61130666666667	0.0694990158081055
1.61616	0.0702738761901856
1.62101333333334	0.0709891319274903
1.62586666666667	0.0712871551513672
1.63072	0.0715851783752442
1.63557333333334	0.0718235969543457
1.64042666666667	0.0723600387573242
1.64528	0.0731348991394043
1.65013333333334	0.0742077827453614
1.65498666666667	0.0754594802856446
1.65984	0.0767111778259278
1.66469333333334	0.0777244567871094
1.66954666666667	0.0783205032348633
1.6744	0.0786185264587403
1.67925333333334	0.0786185264587403
1.68410666666667	0.0783801078796387
1.68896	0.077962875366211
1.69381333333334	0.0774860382080078
1.69866666666667	0.0769495964050293
1.70352	0.0762939453125
1.70837333333334	0.0756382942199707
1.71322666666667	0.0749826431274414
1.71808	0.0746250152587891
1.72293333333334	0.0746846199035645
1.72778666666667	0.0753998756408692
1.73264	0.0765323638916016
1.73749333333334	0.077962875366211
1.74234666666667	0.0792741775512696
1.7472	0.0801682472229004
1.75205333333334	0.0802874565124512
1.75690666666667	0.0797510147094727
1.76176	0.0787973403930664
1.76661333333334	0.077962875366211
1.77146666666667	0.0774860382080078
1.77632	0.077664852142334
1.78117333333334	0.0784397125244141
1.78602666666667	0.0795125961303711
1.79088	0.0806450843811035
1.79573333333334	0.081479549407959
1.80058666666667	0.081777572631836
1.80544	0.0815987586975098
1.81029333333334	0.0810623168945313
1.81514666666667	0.0805258750915528
1.82	0.0801682472229004
1.82485333333334	0.0803470611572266
1.82970666666667	0.0808835029602051
1.83456	0.0817179679870606
1.83941333333334	0.0826120376586914
1.84426666666667	0.0834465026855469
1.84912	0.0839829444885254
1.85397333333334	0.0841617584228516
1.85882666666667	0.0840425491333008
1.86368	0.0838041305541992
1.86853333333334	0.0832676887512207
1.87338666666667	0.0826120376586914
1.87824	0.0818967819213867
1.88309333333334	0.0810027122497559
1.88794666666667	0.0802874565124512
1.8928	0.0798702239990235
1.89765333333334	0.0800490379333496
1.90250666666667	0.0806450843811035
1.90736	0.0817179679870606
1.91221333333334	0.082850456237793
1.91706666666667	0.0840425491333008
1.92192	0.0850558280944824
1.92677333333334	0.0858902931213379
1.93162666666667	0.0866055488586426
1.93648	0.0873804092407227
1.94133333333334	0.0882148742675781
1.94618666666667	0.0890493392944336
1.95104	0.0897049903869629
1.95589333333334	0.0901222229003906
1.96074666666667	0.0902414321899414
1.9656	0.0898241996765137
1.97045333333334	0.0888705253601074
1.97530666666667	0.0874400138854981
1.98016	0.0860095024108887
1.98501333333334	0.0845789909362793
1.98986666666667	0.0836253166198731
1.99472	0.0830888748168946
1.99957333333334	0.0830888748168946
2.00442666666667	0.0833868980407715
2.00928	0.0838041305541992
2.01413333333334	0.0841021537780762
2.01898666666667	0.0841617584228516
2.02384	0.0840425491333008
2.02869333333334	0.0838637351989746
2.03354666666667	0.0836253166198731
2.0384	0.0835657119750977
2.04325333333334	0.0836253166198731
2.04810666666667	0.0836253166198731
2.05296	0.0836849212646485
2.05781333333334	0.0836253166198731
2.06266666666667	0.0835061073303223
2.06752	0.0832676887512207
2.07237333333334	0.0830292701721192
2.07722666666667	0.0824332237243653
2.08208	0.0818371772766113
2.08693333333334	0.0811219215393067
2.09178666666667	0.0806450843811035
2.09664	0.0803470611572266
2.10149333333334	0.0804662704467774
2.10634666666667	0.0808238983154297
2.1112	0.0811815261840821
2.11605333333334	0.0815987586975098
2.12090666666667	0.0821352005004883
2.12576	0.0829100608825684
2.13061333333334	0.0838637351989746
2.13546666666667	0.0851750373840332
2.14032	0.0864267349243164
2.14517333333334	0.0875592231750488
2.15002666666667	0.0883936882019043
2.15488	0.0886917114257813
2.15973333333334	0.0888705253601074
2.16458666666667	0.0888705253601074
2.16944	0.0889897346496582
2.17429333333334	0.0894665718078613
2.17914666666667	0.0903010368347168
2.184	0.0914335250854492
2.18885333333334	0.0924468040466309
2.19370666666667	0.0932812690734863
2.19856	0.0938177108764649
2.20341333333334	0.0939369201660156
2.20826666666667	0.0938177108764649
2.21312	0.0936388969421387
2.21797333333334	0.0934600830078125
2.22282666666667	0.0935792922973633
2.22768	0.0936985015869141
2.23253333333334	0.093996524810791
2.23738666666667	0.0940561294555664
2.24224	0.0939369201660156
2.24709333333334	0.0935792922973633
2.25194666666667	0.0931024551391602
2.2568	0.092923641204834
2.26165333333334	0.0931024551391602
2.26650666666667	0.0935196876525879
2.27136	0.094294548034668
2.27621333333334	0.0947713851928711
2.28106666666667	0.0948905944824219
2.28592	0.0943541526794434
2.29077333333334	0.0935196876525879
2.29562666666667	0.0923275947570801
2.30048	0.0913739204406738
2.30533333333334	0.0908970832824707
2.31018666666667	0.0909566879272461
2.31504	0.0916123390197754
2.31989333333334	0.0926852226257324
2.32474666666667	0.093996524810791
2.3296	0.0954270362854004
2.33445333333334	0.0966787338256836
2.33930666666667	0.0973939895629883
2.34416	0.0976920127868653
2.34901333333334	0.0973343849182129
2.35386666666667	0.0963807106018067
2.35872	0.0951290130615235
2.36357333333334	0.0938773155212403
2.36842666666667	0.0929832458496094
2.37328	0.0926256179809571
2.37813333333334	0.0926256179809571
2.38298666666667	0.0928640365600586
2.38784	0.0931620597839356
2.39269333333334	0.0934004783630371
2.39754666666667	0.0935196876525879
2.4024	0.0937581062316895
2.40725333333334	0.0941157341003418
2.41210666666667	0.0950098037719727
2.41696	0.0963211059570313
2.42181333333334	0.0979900360107422
2.42666666666667	0.0997185707092285
2.43152	0.10138750076294
2.43637333333334	0.102639198303223
2.44122666666667	0.10371208190918
2.44608	0.104546546936035
2.45093333333334	0.105142593383789
2.45578666666667	0.105738639831543
2.46064	0.106096267700196
2.46549333333334	0.106155872344971
2.47034666666667	0.106215476989746
2.4752	0.106155872344971
2.48005333333334	0.106155872344971
2.48490666666667	0.106394290924072
2.48976	0.106871128082276
2.49461333333334	0.107765197753906
2.49946666666667	0.108778476715088
2.50432	0.109732151031494
2.50917333333334	0.110268592834473
2.51402666666667	0.110268592834473
2.51888	0.109672546386719
2.52373333333334	0.10836124420166
2.52858666666667	0.106573104858399
2.53344	0.104665756225586
2.53829333333334	0.103056430816651
2.54314666666667	0.101745128631592
2.548	0.101029872894287
2.55285333333334	0.100791454315186
2.55770666666667	0.100970268249512
2.56256	0.101268291473389
2.56741333333334	0.101566314697266
2.57226666666667	0.101625919342041
2.57712	0.10150671005249
2.58197333333334	0.101327896118164
2.58682666666667	0.101089477539063
2.59168	0.100910663604737
2.59653333333334	0.100851058959961
2.60138666666667	0.100851058959961
2.60624	0.100851058959961
2.61109333333334	0.100851058959961
2.61594666666667	0.100851058959961
2.6208	0.100493431091309
2.62565333333334	0.100195407867432
2.63050666666667	0.100016593933106
2.63536	0.100135803222656
2.64021333333334	0.10061264038086
2.64506666666667	0.101566314697266
2.64992	0.1029372215271
2.65477333333334	0.104427337646485
2.65962666666667	0.105857849121094
2.66448	0.106871128082276
2.66933333333334	0.10746717453003
2.67418666666667	0.107645988464356
2.67904	0.107169151306153
2.68389333333334	0.106573104858399
2.68874666666667	0.105977058410645
2.6936	0.105500221252442
2.69845333333334	0.105321407318115
2.70330666666667	0.105381011962891
2.70816	0.105619430541992
2.71301333333334	0.105977058410645
2.71786666666667	0.106513500213623
2.72272	0.107169151306153
2.72757333333334	0.107944011688233
2.73242666666667	0.108599662780762
2.73728	0.109195709228516
2.74213333333334	0.109434127807617
2.74698666666667	0.109314918518067
2.75184	0.108778476715088
2.75669333333334	0.108122825622559
2.76154666666667	0.107526779174805
2.7664	0.107109546661377
2.77125333333334	0.106871128082276
2.77610666666667	0.1068115234375
2.78096	0.106871128082276
2.78581333333334	0.107169151306153
2.79066666666667	0.10746717453003
2.79552	0.107884407043457
2.80037333333334	0.108420848846436
2.80522666666667	0.109076499938965
2.81008	0.10979175567627
2.81493333333334	0.110387802124024
2.81978666666667	0.110864639282227
2.82464	0.110983848571778
2.82949333333334	0.110805034637451
2.83434666666667	0.110208988189697
2.8392	0.109434127807617
2.84405333333334	0.108540058135987
2.84890666666667	0.107884407043457
2.85376	0.107884407043457
2.85861333333334	0.10824203491211
2.86346666666667	0.109076499938965
2.86832	0.110328197479248
2.87317333333334	0.111639499664307
2.87802666666667	0.112771987915039
2.88288	0.113785266876221
2.88773333333334	0.114798545837403
2.89258666666667	0.115513801574707
2.89744	0.116169452667237
2.90229333333334	0.11664628982544
2.90714666666667	0.116944313049317
2.912	0.117063522338867
2.91685333333334	0.11676549911499
2.92170666666667	0.116109848022461
2.92656	0.11509656906128
2.93141333333334	0.113964080810547
2.93626666666667	0.112831592559815
2.94112	0.111818313598633
2.94597333333334	0.111162662506104
2.95082666666667	0.110745429992676
2.95568	0.110685825347901
2.96053333333334	0.110924243927002
2.96538666666667	0.111162662506104
2.97024	0.11134147644043
2.97509333333334	0.111758708953858
2.97994666666667	0.112235546112061
2.9848	0.112831592559815
2.98965333333334	0.113487243652344
2.99450666666667	0.114023685455322
2.99936	0.114321708679199
3.00421333333334	0.114262104034424
3.00906666666667	0.113785266876221
3.01392	0.113010406494141
3.01877333333334	0.112235546112061
3.02362666666667	0.111758708953858
3.02848	0.111937522888184
3.03333333333334	0.112593173980713
3.03818666666667	0.11366605758667
3.04304	0.114977359771729
3.04789333333334	0.11599063873291
3.05274666666667	0.116825103759766
3.0576	0.117540359497071
3.06245333333334	0.1181960105896
3.06730666666667	0.118851661682129
3.07216	0.119507312774658
3.07701333333334	0.119984149932862
3.08186666666667	0.120222568511963
3.08672	0.119924545288086
3.09157333333334	0.119328498840332
3.09642666666667	0.118374824523926
3.10128	0.117659568786621
3.10613333333334	0.117182731628418
3.11098666666667	0.117242336273194
3.11584	0.117719173431397
3.12069333333334	0.118494033813477
3.12554666666667	0.119209289550781
3.1304	0.119626522064209
3.13525333333334	0.119864940643311
3.14010666666667	0.119686126708985
3.14496	0.119328498840332
3.14981333333334	0.118911266326905
3.15466666666667	0.118792057037354
3.15952	0.119030475616455
3.16437333333334	0.119566917419434
3.16922666666667	0.120401382446289
3.17408	0.12129545211792
3.17893333333334	0.122249126434326
3.18378666666667	0.123083591461182
3.18864	0.123679637908936
3.19349333333334	0.123858451843262
3.19834666666667	0.12362003326416
3.2032	0.122785568237305
3.20805333333334	0.121712684631348
3.21290666666667	0.120460987091065
3.21776	0.119268894195557
3.22261333333334	0.118315219879151
3.22746666666667	0.118017196655274
3.23232	0.118076801300049
3.23717333333334	0.118553638458252
3.24202666666667	0.119209289550781
3.24688	0.119924545288086
3.25173333333334	0.120460987091065
3.25658666666667	0.120818614959717
3.26144	0.121176242828369
3.26629333333334	0.121593475341797
3.27114666666667	0.122010707855225
3.276	0.122487545013428
3.28085333333334	0.123083591461182
3.28570666666667	0.123441219329834
3.29056	0.12362003326416
3.29541333333334	0.123441219329834
3.30026666666667	0.123262405395508
3.30512	0.123023986816406
3.30997333333334	0.12350082397461
3.31482666666667	0.12439489364624
3.31968	0.12582540512085
3.32453333333334	0.12737512588501
3.32938666666667	0.128626823425293
3.33424	0.129044055938721
3.33909333333334	0.128626823425293
3.34394666666667	0.12737512588501
3.3488	0.125706195831299
3.35365333333334	0.123858451843262
3.35850666666667	0.122368335723877
3.36336	0.12129545211792
3.36821333333334	0.120639801025391
3.37306666666667	0.120401382446289
3.37792	0.12052059173584
3.38277333333334	0.120937824249268
3.38762666666667	0.121355056762696
3.39248	0.1220703125
3.39733333333334	0.122964382171631
3.40218666666667	0.123977661132813
3.40704	0.124990940093994
3.41189333333334	0.126123428344727
3.41674666666667	0.127017498016358
3.4216	0.127613544464112
3.42645333333334	0.127613544464112
3.43130666666667	0.126957893371582
3.43616	0.125944614410401
3.44101333333334	0.124812126159668
3.44586666666667	0.124037265777588
3.45072	0.123739242553711
3.45557333333334	0.124335289001465
3.46042666666667	0.125527381896973
3.46528	0.127136707305908
3.47013333333334	0.128746032714844
3.47498666666667	0.130057334899903
3.47984	0.130832195281983
3.48469333333334	0.131011009216309
3.48954666666667	0.130772590637207
3.4944	0.130414962768555
3.49925333333334	0.129818916320801
3.50410666666667	0.129163265228272
3.50896	0.128686428070069
3.51381333333334	0.128388404846192
3.51866666666667	0.128388404846192
3.52352	0.128686428070069
3.52837333333334	0.129461288452149
3.53322666666667	0.130414962768555
3.53808	0.131487846374512
3.54293333333334	0.132322311401367
3.54778666666667	0.132381916046143
3.55264	0.131726264953613
3.55749333333334	0.130534172058106
3.56234666666667	0.129103660583496
3.5672	0.127792358398438
3.57205333333334	0.127255916595459
3.57690666666667	0.127732753753662
3.58176	0.129103660583496
3.58661333333334	0.130951404571533
3.59146666666667	0.132977962493897
3.59632	0.134408473968506
3.60117333333334	0.135183334350586
3.60602666666667	0.135242938995362
3.61088	0.134527683258057
3.61573333333334	0.133693218231201
3.62058666666667	0.132977962493897
3.62544	0.132739543914795
3.63029333333334	0.132918357849121
3.63514666666667	0.133574008941651
3.64	0.134289264678955
3.64485333333334	0.134944915771485
3.64970666666667	0.135302543640137
3.65456	0.135362148284912
3.65941333333334	0.135064125061035
3.66426666666667	0.134825706481934
3.66912	0.134587287902832
3.67397333333334	0.134706497192383
3.67882666666667	0.13500452041626
3.68368	0.135481357574463
3.68853333333334	0.135958194732666
3.69338666666667	0.136494636535645
3.69824	0.137031078338623
3.70309333333334	0.137686729431153
3.70794666666667	0.138223171234131
3.7128	0.138819217681885
3.71765333333334	0.139415264129639
3.72250666666667	0.139832496643067
3.72736	0.140070915222168
3.73221333333334	0.14030933380127
3.73706666666667	0.14030933380127
3.74192	0.140011310577393
3.74677333333334	0.139415264129639
3.75162666666667	0.138640403747559
3.75648	0.137746334075928
3.76133333333334	0.137090682983399
3.76618666666667	0.136852264404297
3.77104	0.137150287628174
3.77589333333334	0.137865543365479
3.78074666666667	0.13887882232666
3.7856	0.139832496643067
3.79045333333334	0.140488147735596
3.79530666666667	0.140786170959473
3.80016	0.140726566314697
3.80501333333334	0.140249729156494
3.80986666666667	0.13965368270874
3.81472	0.13875961303711
3.81957333333334	0.13798475265503
3.82442666666667	0.137388706207276
3.82928	0.137209892272949
3.83413333333334	0.137567520141602
3.83898666666667	0.138461589813233
3.84384	0.139832496643067
3.84869333333334	0.141382217407227
3.85354666666667	0.142991542816162
3.8584	0.144302845001221
3.86325333333334	0.145554542541504
3.86810666666667	0.146567821502686
3.87296	0.147402286529541
3.87781333333334	0.148415565490723
3.88266666666667	0.149607658386231
3.88752	0.15103816986084
3.89237333333334	0.153005123138428
3.89722666666667	0.155448913574219
3.90208	0.158607959747315
3.90693333333334	0.162720680236817
3.91178666666667	0.167667865753174
3.91664	0.173270702362061
3.92149333333334	0.179708003997803
3.92634666666667	0.186324119567871
3.9312	0.193357467651367
3.93605333333334	0.200927257537842
3.94090666666667	0.209510326385498
3.94576	0.219285488128662
3.95061333333334	0.230729579925537
3.95546666666667	0.243961811065674
3.96032	0.259041786193848
3.96517333333334	0.275135040283203
3.97002666666667	0.291585922241211
3.97488	0.30750036239624
3.97973333333334	0.322103500366211
3.98458666666667	0.334382057189942
3.98944	0.343501567840576
3.99429333333334	0.348985195159912
3.99914666666667	0.350296497344971
4.004	0.3470778465271
4.00885333333334	0.339090824127197
4.01370666666667	0.326633453369141
4.01856	0.310063362121582
4.02341333333334	0.290095806121826
4.02826666666667	0.26768445968628
4.03312	0.244021415710449
4.03797333333334	0.220239162445069
4.04282666666667	0.197827816009522
4.04768	0.177860260009766
4.05253333333334	0.161230564117432
4.05738666666667	0.148177146911621
4.06224	0.138342380523682
4.06709333333334	0.131070613861084
4.07194666666667	0.125229358673096
4.0768	0.11974573135376
4.08165333333334	0.11366605758667
4.08650666666667	0.106215476989746
4.09136	0.0969767570495606
4.09621333333334	0.0857710838317871
4.10106666666667	0.072777271270752
4.10592	0.0582933425903321
4.11077333333334	0.0431537628173828
4.11562666666667	0.0281333923339844
4.12048	0.0146031379699707
4.12533333333334	0.00363588333129883
4.13018666666667	-0.00405311584472656
4.13504	-0.00780820846557617
4.13989333333334	-0.00762939453125
4.14474666666667	-0.00363588333129883
4.1496	0.0032186508178711
4.15445333333334	0.0122189521789551
4.15930666666667	0.0228285789489746
4.16416	0.0344514846801758
4.16901333333334	0.0464916229248047
4.17386666666667	0.0588297843933106
4.17872	0.0712275505065918
4.18357333333334	0.0838041305541992
4.18842666666667	0.0963211059570313
4.19328	0.108420848846436
4.19813333333334	0.119864940643311
4.20298666666667	0.130236148834229
4.20784	0.139057636260987
4.21269333333334	0.146210193634033
4.21754666666667	0.151753425598145
4.2224	0.155866146087647
4.22725333333334	0.158846378326416
4.23210666666667	0.160932540893555
4.23696	0.162243843078613
4.24181333333334	0.162899494171143
4.24666666666667	0.16319751739502
4.25152	0.162959098815918
4.25637333333334	0.162959098815918
4.26122666666667	0.162839889526367
4.26608	0.16319751739502
4.27093333333334	0.163733959197998
4.27578666666667	0.164568424224854
4.28064	0.165581703186035
4.28549333333334	0.166714191436768
4.29034666666667	0.168025493621826
4.2952	0.16939640045166
4.30005333333334	0.170946121215821
4.30490666666667	0.172495841979981
4.30976	0.173807144165039
4.31461333333334	0.174760818481446
4.31946666666667	0.175535678863526
4.32432	0.176012516021729
4.32917333333334	0.176608562469483
4.33402666666667	0.17768144607544
4.33888	0.179529190063477
4.34373333333334	0.182449817657471
4.34858666666667	0.186741352081299
4.35344	0.192642211914063
4.35829333333334	0.200390815734863
4.36314666666667	0.209927558898926
4.368	0.221192836761475
4.37285333333334	0.23418664932251
4.37770666666667	0.248253345489502
4.38256	0.263094902038574
4.38741333333334	0.278115272521973
4.39226666666667	0.293016433715821
4.39712	0.30738115310669
4.40197333333334	0.320792198181153
4.40682666666667	0.332772731781006
4.41168	0.342726707458496
4.41653333333334	0.349998474121094
4.42138666666667	0.35393238067627
4.42624	0.354170799255371
4.43109333333334	0.350713729858399
4.43594666666667	0.343680381774903
4.4408	0.333786010742188
4.44565333333334	0.32186508178711
4.45050666666667	0.308513641357422
4.45536	0.294685363769531
4.46021333333334	0.280559062957764
4.46506666666667	0.266730785369873
4.46992	0.25320053100586
4.47477333333334	0.240087509155274
4.47962666666667	0.227510929107666
4.48448	0.215649604797363
4.48933333333334	0.204741954803467
4.49418666666667	0.194966793060303
4.49904	0.186443328857422
4.50389333333334	0.179290771484375
4.50874666666667	0.173687934875488
4.5136	0.169575214385987
4.51845333333334	0.166654586791992
4.52330666666667	0.165104866027832
4.52816	0.164449214935303
4.53301333333334	0.164508819580078
4.53786666666667	0.165045261383057
4.54272	0.165939331054688
4.54757333333334	0.166833400726319
4.55242666666667	0.167787075042725
4.55728	0.168740749359131
4.56213333333334	0.169694423675537
4.56698666666667	0.170409679412842
4.57184	0.170886516571045
4.57669333333334	0.171184539794922
4.58154666666667	0.171184539794922
4.5864	0.171244144439697
4.59125333333334	0.171482563018799
4.59610666666667	0.171899795532227
4.60096	0.172555446624756
4.60581333333334	0.173509120941162
4.61066666666667	0.174582004547119
4.61552	0.175714492797852
4.62037333333334	0.177085399627686
4.62522666666667	0.179469585418701
4.63008	0.183999538421631
4.63493333333334	0.192761421203613
4.63978666666667	0.20897388458252
4.64464	0.237464904785156
4.64949333333334	0.285804271697998
4.65434666666667	0.365376472473145
4.6592	0.492334365844727
4.66405333333334	0.688552856445313
4.66890666666667	0.982940196990967
4.67376	1.41102075576782
4.67861333333334	2.01445817947388
4.68346666666667	2.83926725387573
4.68832	3.9324164390564
4.69317333333334	5.33801317214966
4.69802666666667	7.09021091461182
4.70288	9.20718908309937
4.70773333333334	11.6839408874512
4.71258666666667	14.4871473312378
4.71744	17.551600933075
4.72229333333334	20.7800269126892
4.72714666666667	24.0479707717896
4.732	27.21107006073
4.73685333333334	30.1162600517273
4.74170666666667	32.6151251792908
4.74656	34.5771908760071
4.75141333333334	35.9017252922058
4.75626666666667	36.5274548530579
4.76112	36.4371538162232
4.76597333333334	35.6574654579163
4.77082666666667	34.2552065849304
4.77568	32.3289036750794
4.78053333333334	29.9980044364929
4.78538666666667	27.3918509483338
4.79024	24.6379971504212
4.79509333333334	21.8533277511597
4.79994666666667	19.1372632980347
4.8048	16.5674090385437
4.80965333333334	14.1991376876831
4.81450666666667	12.0660066604614
4.81936	10.1826190948487
4.82421333333334	8.5483193397522
4.82906666666667	7.15142488479615
4.83392	5.97232580184937
4.83877333333334	4.98765707015991
4.84362666666667	4.17232513427735
4.84848	3.50159406661988
4.85333333333334	2.95263528823853
4.85818666666667	2.50500440597534
4.86304	2.14093923568726
4.86789333333334	1.84506177902222
4.87274666666667	1.60449743270874
4.8776	1.40815973281861
4.88245333333334	1.2471079826355
4.88730666666667	1.11401081085205
4.89216	1.00290775299072
4.89701333333334	0.909149646759033
4.90186666666667	0.829398632049561
4.90672	0.761091709136963
4.91157333333334	0.702381134033203
4.91642666666667	0.651895999908448
4.92128	0.608623027801514
4.92613333333334	0.571370124816895
4.93098666666667	0.539064407348633
4.93584	0.510931015014649
4.94069333333334	0.485837459564209
4.94554666666667	0.463366508483887
4.9504	0.442981719970703
4.95525333333334	0.424385070800781
4.96010666666667	0.407516956329346
4.96496	0.392377376556397
4.96981333333334	0.378847122192383
4.97466666666667	0.366806983947754
4.97952	0.356197357177735
4.98437333333334	0.346601009368897
4.98922666666667	0.337958335876465
4.99408	0.329911708831787
4.99893333333334	0.322461128234863
5.00378666666667	0.31512975692749
5.00864	0.308096408843994
5.01349333333334	0.301241874694824
5.01834666666667	0.294685363769531
5.0232	0.288665294647217
5.02805333333334	0.283360481262207
5.03290666666667	0.278711318969727
5.03776	0.274479389190674
5.04261333333334	0.270545482635498
5.04746666666667	0.266671180725098
5.05232	0.262796878814697
5.05717333333334	0.259101390838623
5.06202666666667	0.255584716796875
5.06688	0.252306461334229
5.07173333333334	0.249385833740235
5.07658666666667	0.246882438659668
5.08144	0.244617462158203
5.08629333333334	0.242471694946289
5.09114666666667	0.240564346313477
5.096	0.239133834838867
5.10085333333334	0.237882137298584
5.10570666666667	0.236988067626953
5.11056	0.236213207244873
5.11541333333334	0.235497951507569
5.12026666666667	0.234484672546387
5.12512	0.233173370361328
5.12997333333334	0.231742858886719
5.13482666666667	0.230193138122559
5.13968	0.228583812713623
5.14453333333334	0.226795673370362
5.14938666666667	0.225126743316651
5.15424	0.223338603973389
5.15909333333334	0.221669673919678
5.16394666666667	0.220239162445069
5.1688	0.219166278839112
5.17365333333334	0.218510627746582
5.17850666666667	0.21815299987793
5.18336	0.217974185943604
5.18821333333334	0.217854976654053
5.19306666666667	0.217497348785401
5.19792	0.216960906982422
5.20277333333334	0.216245651245117
5.20762666666667	0.215291976928711
5.21248	0.214099884033203
5.21733333333334	0.212907791137696
5.22218666666667	0.211596488952637
5.22704	0.210285186767578
5.23189333333334	0.208914279937744
5.23674666666667	0.207662582397461
5.2416	0.206530094146729
5.24645333333334	0.205516815185547
5.25130666666667	0.204741954803467
5.25616	0.204324722290039
5.26101333333334	0.20444393157959
5.26586666666667	0.204920768737793
5.27072	0.205576419830322
5.27557333333334	0.206053256988526
5.28042666666667	0.206291675567627
5.28528	0.20599365234375
5.29013333333334	0.205278396606446
5.29498666666667	0.204265117645264
5.29984	0.203311443328858
5.30469333333334	0.202655792236328
5.30954666666667	0.202417373657227
5.3144	0.202834606170655
5.31925333333334	0.203549861907959
5.32410666666667	0.204503536224365
5.32896	0.205516815185547
5.33381333333334	0.206291675567627
5.33866666666667	0.206708908081055
5.34352	0.206708908081055
5.34837333333334	0.206291675567627
5.35322666666667	0.205755233764649
5.35808	0.205278396606446
5.36293333333334	0.205099582672119
5.36778666666667	0.205397605895996
5.37264	0.20599365234375
5.37749333333334	0.206589698791504
5.38234666666667	0.206947326660156
5.3872	0.206947326660156
5.39205333333334	0.206589698791504
5.39690666666667	0.206112861633301
5.40176	0.205636024475098
5.40661333333334	0.205397605895996
5.41146666666667	0.205397605895996
5.41632	0.205636024475098
5.42117333333334	0.206351280212403
5.42602666666667	0.207185745239258
5.43088	0.20819902420044
5.43573333333334	0.209450721740723
5.44058666666667	0.210821628570557
5.44544	0.212013721466065
5.45029333333334	0.212907791137696
5.45514666666667	0.213503837585449
5.46	0.213503837585449
5.46485333333334	0.213027000427246
5.46970666666667	0.212192535400391
5.47456	0.211000442504883
5.47941333333334	0.209391117095947
5.48426666666667	0.207722187042237
5.48912	0.205874443054199
5.49397333333334	0.204086303710938
5.49882666666667	0.202536582946778
5.50368	0.20134449005127
5.50853333333334	0.20068883895874
5.51338666666667	0.200390815734863
5.51824	0.200450420379639
5.52309333333334	0.20056962966919
5.52794666666667	0.20068883895874
5.5328	0.20068883895874
5.53765333333334	0.200331211090088
5.54250666666667	0.199735164642334
5.54736	0.199079513549805
5.55221333333334	0.198304653167725
5.55706666666667	0.197827816009522
5.56192	0.19758939743042
5.56677333333334	0.19758939743042
5.57162666666667	0.197887420654297
5.57648	0.198006629943848
5.58133333333334	0.198066234588623
5.58618666666667	0.198125839233399
5.59104	0.1983642578125
5.59589333333334	0.198781490325928
5.60074666666667	0.199317932128906
5.6056	0.19979476928711
5.61045333333334	0.199854373931885
5.61530666666667	0.199377536773682
5.62016	0.198602676391602
5.62501333333334	0.197470188140869
5.62986666666667	0.196516513824463
5.63472	0.195860862731934
5.63957333333334	0.195920467376709
5.64442666666667	0.196397304534912
5.64928	0.197112560272217
5.65413333333334	0.197827816009522
5.65898666666667	0.198483467102051
5.66384	0.19901990890503
5.66869333333334	0.199496746063233
5.67354666666667	0.19991397857666
5.6784	0.200152397155762
5.68325333333334	0.200152397155762
5.68810666666667	0.199854373931885
5.69296	0.19913911819458
5.69781333333334	0.198006629943848
5.70266666666667	0.196933746337891
5.70752	0.196099281311035
5.71237333333334	0.195562839508057
5.71722666666667	0.195622444152832
5.72208	0.195920467376709
5.72693333333334	0.196516513824463
5.73178666666667	0.197112560272217
5.73664	0.197350978851319
5.74149333333334	0.197470188140869
5.74634666666667	0.197529792785645
5.7512	0.197529792785645
5.75605333333334	0.197708606719971
5.76090666666667	0.198066234588623
5.76576	0.198304653167725
5.77061333333334	0.198662281036377
5.77546666666667	0.198721885681153
5.78032	0.198483467102051
5.78517333333334	0.197649002075196
5.79002666666667	0.19681453704834
5.79488	0.195980072021485
5.79973333333334	0.195443630218506
5.80458666666667	0.195682048797608
5.80944	0.196456909179688
5.81429333333334	0.197768211364746
5.81914666666667	0.199317932128906
5.824	0.200748443603516
5.82885333333334	0.201821327209473
5.83370666666667	0.202536582946778
5.83856	0.202775001525879
5.84341333333334	0.202775001525879
5.84826666666667	0.202596187591553
5.85312	0.202357769012451
5.85797333333334	0.202178955078125
5.86282666666667	0.202059745788574
5.86768	0.202178955078125
5.87253333333334	0.202357769012451
5.87738666666667	0.202417373657227
5.88224	0.202536582946778
5.88709333333334	0.202596187591553
5.89194666666667	0.202655792236328
5.8968	0.202655792236328
5.90165333333334	0.202715396881104
5.90650666666667	0.202655792236328
5.91136	0.202476978302002
5.91621333333334	0.202178955078125
5.92106666666667	0.201761722564697
5.92592	0.201463699340821
5.93077333333334	0.201702117919922
5.93562666666667	0.202476978302002
5.94048	0.204086303710938
5.94533333333334	0.206172466278076
5.95018666666667	0.20819902420044
5.95504	0.210046768188477
5.95989333333334	0.211119651794434
5.96474666666667	0.211477279663086
5.9696	0.211060047149658
5.97445333333334	0.210165977478028
5.97930666666667	0.209152698516846
5.98416	0.208079814910889
5.98901333333334	0.207185745239258
5.99386666666667	0.206530094146729
5.99872	0.206112861633301
6.00357333333334	0.205755233764649
6.00842666666667	0.205695629119873
6.01328	0.205814838409424
6.01813333333334	0.206112861633301
6.02298666666667	0.20664930343628
6.02784	0.207245349884033
6.03269333333334	0.207722187042237
6.03754666666667	0.208139419555664
6.0424	0.208079814910889
6.04725333333334	0.207722187042237
6.05210666666667	0.206947326660156
6.05696	0.205874443054199
6.06181333333334	0.204801559448242
6.06666666666667	0.203907489776612
6.07152	0.203371047973633
6.07637333333334	0.203251838684082
6.08122666666667	0.203609466552735
6.08608	0.204384326934815
6.09093333333334	0.205516815185547
6.09578666666667	0.20676851272583
6.10064	0.208020210266113
6.10549333333334	0.209152698516846
6.11034666666667	0.209927558898926
6.1152	0.210344791412354
6.12005333333334	0.210464000701905
6.12490666666667	0.210046768188477
6.12976	0.209212303161621
6.13461333333334	0.208139419555664
6.13946666666667	0.206887722015381
6.14432	0.205814838409424
6.14917333333334	0.205159187316895
6.15402666666667	0.205278396606446
6.15888	0.206291675567627
6.16373333333334	0.208079814910889
6.16858666666667	0.210225582122803
6.17344	0.212490558624268
6.17829333333334	0.214517116546631
6.18314666666667	0.215590000152588
6.188	0.216007232666016
6.19285333333334	0.21582841873169
6.19770666666667	0.21517276763916
6.20256	0.214517116546631
6.20741333333334	0.213742256164551
6.21226666666667	0.213146209716797
6.21712	0.212371349334717
6.22197333333334	0.211656093597412
6.22682666666667	0.210881233215332
6.23168	0.210106372833252
6.23653333333334	0.209569931030274
6.24138666666667	0.209271907806397
6.24624	0.20897388458252
6.25109333333334	0.208735466003418
6.25594666666667	0.20819902420044
6.2608	0.20742416381836
6.26565333333334	0.206530094146729
6.27050666666667	0.205695629119873
6.27536	0.20521879196167
6.28021333333334	0.205159187316895
6.28506666666667	0.205576419830322
6.28992	0.206112861633301
6.29477333333334	0.206589698791504
6.29962666666667	0.206887722015381
6.30448	0.207066535949707
6.30933333333334	0.207126140594483
6.31418666666667	0.206887722015381
6.31904	0.20664930343628
6.32389333333334	0.20676851272583
6.32874666666667	0.207006931304932
6.3336	0.207781791687012
6.33845333333334	0.208914279937744
6.34330666666667	0.210583209991455
6.34816	0.212311744689942
6.35301333333334	0.213921070098877
6.35786666666667	0.214993953704834
6.36272	0.215470790863037
6.36757333333334	0.215291976928711
6.37242666666667	0.214576721191406
6.37728	0.213742256164551
6.38213333333334	0.213146209716797
6.38698666666667	0.212728977203369
6.39184	0.212609767913819
6.39669333333334	0.212669372558594
6.40154666666667	0.212788581848145
6.4064	0.213086605072022
6.41125333333334	0.213742256164551
6.41610666666667	0.214695930480957
6.42096	0.21594762802124
6.42581333333334	0.217318534851074
6.43066666666667	0.218451023101807
6.43552	0.219166278839112
6.44037333333334	0.219106674194336
6.44522666666667	0.218391418457031
6.45008	0.217139720916748
6.45493333333334	0.215768814086914
6.45978666666667	0.214338302612305
6.46464	0.213205814361572
6.46949333333334	0.212430953979492
6.47434666666667	0.212132930755615
6.4792	0.212490558624268
6.48405333333334	0.213146209716797
6.48890666666667	0.214338302612305
6.49376	0.215530395507813
6.49861333333334	0.21660327911377
6.50346666666667	0.217199325561524
6.50832	0.217139720916748
6.51317333333334	0.216543674468994
6.51802666666667	0.215709209442139
6.52288	0.214874744415283
6.52773333333334	0.214517116546631
6.53258666666667	0.214159488677979
6.53744	0.214099884033203
6.54229333333334	0.213861465454102
6.54714666666667	0.213325023651123
6.552	0.212728977203369
6.55685333333334	0.212192535400391
6.56170666666667	0.212013721466065
6.56656	0.212430953979492
6.57141333333334	0.213444232940674
6.57626666666667	0.214993953704834
6.58112	0.216543674468994
6.58597333333334	0.217854976654053
6.59082666666667	0.218689441680908
6.59568	0.219047069549561
6.60053333333334	0.219106674194336
6.60538666666667	0.219106674194336
6.61024	0.219166278839112
6.61509333333334	0.219345092773438
6.61994666666667	0.219583511352539
6.6248	0.219762325286865
6.62965333333334	0.219821929931641
6.63450666666667	0.219762325286865
6.63936	0.219762325286865
6.64421333333334	0.219821929931641
6.64906666666667	0.220119953155518
6.65392	0.220835208892822
6.65877333333334	0.221729278564453
6.66362666666667	0.222563743591309
6.66848	0.223338603973389
6.67333333333334	0.223815441131592
6.67818666666667	0.223934650421143
6.68304	0.223934650421143
6.68789333333334	0.223636627197266
6.69274666666667	0.223219394683838
6.6976	0.22268295288086
6.70245333333334	0.221848487854004
6.70730666666667	0.220715999603272
6.71216	0.219285488128662
6.71701333333334	0.217854976654053
6.72186666666667	0.216484069824219
6.72672	0.215530395507813
6.73157333333334	0.21505355834961
6.73642666666667	0.214993953704834
6.74128	0.215530395507813
6.74613333333334	0.216305255889893
6.75098666666667	0.217318534851074
6.75584	0.218510627746582
6.76069333333334	0.219643115997315
6.76554666666667	0.220715999603272
6.7704	0.221610069274903
6.77525333333334	0.222086906433106
6.78010666666667	0.222384929656983
6.78496	0.222623348236084
6.78981333333334	0.222980976104737
6.79466666666667	0.22357702255249
6.79952	0.224351882934571
6.80437333333334	0.225365161895752
6.80922666666667	0.226259231567383
6.81408	0.227093696594238
6.81893333333334	0.227689743041992
6.82378666666667	0.228047370910645
6.82864	0.228226184844971
6.83349333333334	0.228166580200196
6.83834666666667	0.227868556976319
6.8432	0.227153301239014
6.84805333333334	0.226497650146485
6.85290666666667	0.22578239440918
6.85776	0.225424766540528
6.86261333333334	0.225484371185303
6.86746666666667	0.22578239440918
6.87232	0.226140022277832
6.87717333333334	0.226080417633057
6.88202666666667	0.225424766540528
6.88688	0.224053859710694
6.89173333333334	0.222325325012207
6.89658666666667	0.220835208892822
6.90144	0.219821929931641
6.90629333333334	0.219643115997315
6.91114666666667	0.220119953155518
6.916	0.220894813537598
6.92085333333334	0.221490859985352
6.92570666666667	0.221431255340576
6.93056	0.220656394958496
6.93541333333334	0.219404697418213
6.94026666666667	0.217974185943604
6.94512	0.216960906982422
6.94997333333334	0.21660327911377
6.95482666666667	0.217139720916748
6.95968	0.218510627746582
6.96453333333334	0.220179557800293
6.96938666666667	0.221967697143555
6.97424	0.223338603973389
6.97909333333334	0.223994255065918
6.98394666666667	0.224053859710694
6.9888	0.223696231842041
6.99365333333334	0.223338603973389
6.99850666666667	0.223040580749512
7.00336	0.223100185394287
7.00821333333334	0.223636627197266
7.01306666666667	0.224411487579346
7.01792	0.225365161895752
7.02277333333334	0.226080417633057
7.02762666666667	0.226795673370362
7.03248	0.22733211517334
7.03733333333334	0.227630138397217
7.04218666666667	0.228047370910645
7.04704	0.228524208068848
7.05189333333334	0.228941440582276
7.05674666666667	0.229358673095703
7.0616	0.229477882385254
7.06645333333334	0.229239463806153
7.07130666666667	0.228583812713623
7.07616	0.227630138397217
7.08101333333334	0.226438045501709
7.08586666666667	0.225126743316651
7.09072	0.223934650421143
7.09557333333334	0.222980976104737
7.10042666666667	0.222384929656983
7.10528	0.222325325012207
7.11013333333334	0.22268295288086
7.11498666666667	0.223517417907715
7.11984	0.224530696868897
7.12469333333334	0.225543975830078
7.12954666666667	0.226438045501709
7.1344	0.227034091949463
7.13925333333334	0.227510929107666
7.14410666666667	0.227868556976319
7.14896	0.227987766265869
7.15381333333334	0.22810697555542
7.15866666666667	0.228226184844971
7.16352	0.228285789489746
7.16837333333334	0.228404998779297
7.17322666666667	0.228583812713623
7.17808	0.2288818359375
7.18293333333334	0.229477882385254
7.18778666666667	0.230252742767334
7.19264	0.231146812438965
7.19749333333334	0.232160091400147
7.20234666666667	0.233173370361328
7.2072	0.234007835388184
7.21205333333334	0.234484672546387
7.21690666666667	0.234842300415039
7.22176	0.234782695770264
7.22661333333334	0.234484672546387
7.23146666666667	0.234067440032959
7.23632	0.233590602874756
7.24117333333334	0.233292579650879
7.24602666666667	0.233113765716553
7.25088	0.232994556427002
7.25573333333334	0.232875347137451
7.26058666666667	0.232756137847901
7.26544	0.232517719268799
7.27029333333334	0.232219696044922
7.27514666666667	0.232219696044922
7.28	0.232577323913574
7.28485333333334	0.233173370361328
7.28970666666667	0.234067440032959
7.29456	0.235080718994141
7.29941333333334	0.236034393310547
7.30426666666667	0.236809253692627
7.30912	0.23716688156128
7.31397333333334	0.237226486206055
7.31882666666667	0.237047672271729
7.32368	0.236630439758301
7.32853333333334	0.236272811889649
7.33338666666667	0.236153602600098
7.33824	0.236332416534424
7.34309333333334	0.236868858337403
7.34794666666667	0.237762928009033
7.3528	0.238776206970215
7.35765333333334	0.239908695220947
7.36250666666667	0.240862369537354
7.36736	0.241696834564209
7.37221333333334	0.242531299591065
7.37706666666667	0.243186950683594
7.38192	0.244021415710449
7.38677333333334	0.244975090026856
7.39162666666667	0.24569034576416
7.39648	0.245988368988037
7.40133333333334	0.245749950408936
7.40618666666667	0.245094299316406
7.41104	0.244021415710449
7.41589333333334	0.243067741394043
7.42074666666667	0.242352485656738
7.4256	0.242233276367188
7.43045333333334	0.24259090423584
7.43530666666667	0.243186950683594
7.44016	0.243782997131348
7.44501333333334	0.243902206420899
7.44986666666667	0.243484973907471
7.45472	0.242352485656738
7.45957333333334	0.240921974182129
7.46442666666667	0.239372253417969
7.46928	0.238120555877686
7.47413333333334	0.23728609085083
7.47898666666667	0.237047672271729
7.48384	0.237405300140381
7.48869333333334	0.238120555877686
7.49354666666667	0.239133834838867
7.4984	0.239849090576172
7.50325333333334	0.240325927734375
7.50810666666667	0.240325927734375
7.51296	0.240027904510498
7.51781333333334	0.239431858062744
7.52266666666667	0.238955020904541
7.52752	0.238478183746338
7.53237333333334	0.238358974456787
7.53722666666667	0.238537788391113
7.54208	0.239014625549317
7.54693333333334	0.239729881286621
7.55178666666667	0.240743160247803
7.55664	0.24181604385376
7.56149333333334	0.242948532104492
7.56634666666667	0.243782997131348
7.5712	0.244319438934326
7.57605333333334	0.244438648223877
7.58090666666667	0.243902206420899
7.58576	0.242710113525391
7.59061333333334	0.241279602050781
7.59546666666667	0.239789485931397
7.60032	0.238358974456787
7.60517333333334	0.237226486206055
7.61002666666667	0.236451625823975
7.61488	0.236093997955322
7.61973333333334	0.236034393310547
7.62458666666667	0.236451625823975
7.62944	0.237226486206055
7.63429333333334	0.238358974456787
7.63914666666667	0.239670276641846
7.644	0.241160392761231
7.64885333333334	0.242412090301514
7.65370666666667	0.243246555328369
7.65856	0.243544578552246
7.66341333333334	0.24336576461792
7.66826666666667	0.242948532104492
7.67312	0.242471694946289
7.67797333333334	0.242233276367188
7.68282666666667	0.242292881011963
7.68768	0.242650508880615
7.69253333333334	0.243186950683594
7.69738666666667	0.243544578552246
7.70224	0.243782997131348
7.70709333333334	0.244021415710449
7.71194666666667	0.244081020355225
7.7168	0.244438648223877
7.72165333333334	0.245213508605957
7.72650666666667	0.246405601501465
7.73136	0.24789571762085
7.73621333333334	0.249385833740235
7.74106666666667	0.250577926635742
7.74592	0.251293182373047
7.75077333333334	0.251471996307373
7.75562666666667	0.251233577728272
7.76048	0.250697135925293
7.76533333333334	0.249803066253662
7.77018666666667	0.249028205871582
7.77504	0.248312950134278
7.77989333333334	0.248014926910401
7.78474666666667	0.248253345489502
7.7896	0.248908996582031
7.79445333333334	0.249862670898438
7.79930666666667	0.250756740570069
7.80416	0.251412391662598
7.80901333333334	0.251471996307373
7.81386666666667	0.250935554504395
7.81872	0.249981880187988
7.82357333333334	0.249087810516358
7.82842666666667	0.248432159423828
7.83328	0.248253345489502
7.83813333333334	0.248610973358155
7.84298666666667	0.249147415161133
7.84784	0.249803066253662
7.85269333333334	0.25022029876709
7.85754666666667	0.250518321990967
7.8624	0.250399112701416
7.86725333333334	0.250160694122315
7.87210666666667	0.249862670898438
7.87696	0.249624252319336
7.88181333333334	0.24944543838501
7.88666666666667	0.249326229095459
7.89152	0.249087810516358
7.89637333333334	0.248968601226807
7.90122666666667	0.248610973358155
7.90608	0.248134136199951
7.91093333333334	0.247538089752197
7.91578666666667	0.246882438659668
7.92064	0.245988368988037
7.92549333333334	0.245153903961182
7.93034666666667	0.244259834289551
7.9352	0.24336576461792
7.94005333333334	0.242650508880615
7.94490666666667	0.242054462432862
7.94976	0.241696834564209
7.95461333333334	0.241518020629883
7.95946666666667	0.241518020629883
7.96432	0.241696834564209
7.96917333333334	0.241935253143311
7.97402666666667	0.242233276367188
7.97888	0.24259090423584
7.98373333333334	0.243008136749268
7.98858666666667	0.243425369262696
7.99344	0.244081020355225
7.99829333333334	0.244855880737305
8.00314666666667	0.245749950408936
8.008	0.246584415435791
8.01285333333334	0.247180461883545
8.01770666666667	0.247716903686524
8.02256	0.247955322265625
8.02741333333334	0.248134136199951
8.03226666666667	0.248491764068604
8.03712	0.248968601226807
8.04197333333334	0.249743461608887
8.04682666666667	0.250339508056641
8.05168	0.25099515914917
8.05653333333334	0.251233577728272
8.06138666666667	0.25099515914917
8.06624	0.250577926635742
8.07109333333334	0.250101089477539
8.07594666666667	0.249683856964112
8.0808	0.249266624450684
8.08565333333334	0.248849391937256
8.09050666666667	0.248312950134278
8.09536000000001	0.247478485107422
8.10021333333334	0.246584415435791
8.10506666666667	0.245392322540283
8.10992	0.244319438934326
8.11477333333334	0.243186950683594
8.11962666666667	0.242233276367188
8.12448	0.241518020629883
8.12933333333334	0.241160392761231
8.13418666666667	0.241160392761231
8.13904000000001	0.241637229919434
8.14389333333334	0.24259090423584
8.14874666666667	0.243723392486572
8.1536	0.245094299316406
8.15845333333334	0.246584415435791
8.16330666666667	0.24789571762085
8.16816	0.249266624450684
8.17301333333334	0.250637531280518
8.17786666666667	0.25177001953125
8.18272	0.252783298492432
8.18757333333334	0.253438949584961
8.19242666666667	0.253558158874512
8.19728	0.253081321716309
8.20213333333334	0.251948833465576
8.20698666666667	0.250458717346192
8.21184	0.248730182647705
8.21669333333334	0.247240066528321
8.22154666666667	0.246286392211914
8.2264	0.245928764343262
8.23125333333334	0.246167182922363
8.23610666666667	0.247061252593994
8.24096000000001	0.248193740844727
8.24581333333334	0.249505043029785
8.25066666666667	0.250756740570069
8.25552	0.251948833465576
8.26037333333334	0.252783298492432
8.26522666666667	0.253081321716309
8.27008	0.252842903137207
8.27493333333334	0.252127647399903
8.27978666666667	0.251114368438721
8.28464	0.249922275543213
8.28949333333334	0.249087810516358
8.29434666666667	0.248849391937256
8.2992	0.249207019805908
8.30405333333334	0.249981880187988
8.30890666666667	0.25099515914917
8.31376	0.251650810241699
8.31861333333334	0.251948833465576
8.32346666666667	0.251829624176026
8.32832	0.251412391662598
8.33317333333334	0.251114368438721
8.33802666666667	0.251054763793946
8.34288	0.251471996307373
8.34773333333334	0.252306461334229
8.35258666666667	0.25331974029541
8.35744	0.25409460067749
8.36229333333334	0.254690647125244
8.36714666666667	0.254988670349121
8.372	0.254869461059571
8.37685333333334	0.254571437835694
8.38170666666667	0.254392623901367
8.38656	0.254511833190918
8.39141333333334	0.25475025177002
8.39626666666667	0.255286693572998
8.40112	0.255882740020752
8.40597333333334	0.256419181823731
8.41082666666667	0.256836414337158
8.41568	0.256955623626709
8.42053333333334	0.256657600402832
8.42538666666667	0.25629997253418
8.43024	0.255763530731201
8.43509333333334	0.255048274993897
8.43994666666667	0.254452228546143
8.4448	0.253915786743164
8.44965333333334	0.253617763519287
8.45450666666667	0.253498554229737
8.45936	0.25331974029541
8.46421333333334	0.253260135650635
8.46906666666667	0.253140926361084
8.47392	0.252962112426758
8.47877333333334	0.252604484558106
8.48362666666667	0.252008438110352
8.48848	0.251531600952149
8.49333333333334	0.251352787017822
8.49818666666667	0.251591205596924
8.50304	0.252246856689453
8.50789333333334	0.253379344940186
8.51274666666667	0.254809856414795
8.5176	0.256180763244629
8.52245333333334	0.257432460784912
8.52730666666667	0.258326530456543
8.53216	0.258743762969971
8.53701333333334	0.258982181549072
8.54186666666667	0.259101390838623
8.54672	0.259220600128174
8.55157333333334	0.259518623352051
8.55642666666667	0.259757041931153
8.56128	0.259935855865479
8.56613333333334	0.259816646575928
8.57098666666667	0.259637832641602
8.57584	0.259459018707276
8.58069333333334	0.259459018707276
8.58554666666667	0.259935855865479
8.5904	0.260531902313233
8.59525333333334	0.261485576629639
8.60010666666667	0.26237964630127
8.60496	0.263035297393799
8.60981333333334	0.263333320617676
8.61466666666667	0.263392925262451
8.61952	0.263214111328125
8.62437333333334	0.263094902038574
8.62922666666667	0.263333320617676
8.63408	0.264048576354981
8.63893333333334	0.265240669250488
8.64378666666667	0.266611576080322
8.64864	0.268161296844483
8.65349333333334	0.269293785095215
8.65834666666667	0.269830226898194
8.6632	0.269532203674317
8.66805333333334	0.268399715423584
8.67290666666667	0.266909599304199
8.67776	0.265300273895264
8.68261333333334	0.263988971710205
8.68746666666667	0.263333320617676
8.69232	0.263392925262451
8.69717333333334	0.264167785644531
8.70202666666667	0.265359878540039
8.70688	0.266730785369873
8.71173333333334	0.268161296844483
8.71658666666667	0.26923418045044
8.72144	0.269949436187744
8.72629333333334	0.270187854766846
8.73114666666667	0.270068645477295
8.736	0.269889831542969
8.74085333333334	0.269532203674317
8.74570666666667	0.269114971160889
8.75056	0.268697738647461
8.75541333333334	0.26845932006836
8.76026666666667	0.268042087554932
8.76512000000001	0.267863273620606
8.76997333333334	0.267863273620606
8.77482666666667	0.267863273620606
8.77968	0.267922878265381
8.78453333333334	0.268101692199707
8.78938666666667	0.268101692199707
8.79424	0.267982482910156
8.79909333333334	0.268042087554932
8.80394666666667	0.268161296844483
8.8088	0.268399715423584
8.81365333333334	0.268757343292237
8.81850666666667	0.269055366516113
8.82336	0.269174575805664
8.82821333333334	0.268936157226563
8.83306666666667	0.268518924713135
8.83792	0.268042087554932
8.84277333333334	0.267863273620606
8.84762666666667	0.267982482910156
8.85248	0.26845932006836
8.85733333333334	0.269055366516113
8.86218666666667	0.269532203674317
8.86704000000001	0.269830226898194
8.87189333333334	0.270068645477295
8.87674666666667	0.270187854766846
8.8816	0.270366668701172
8.88645333333334	0.270545482635498
8.89130666666667	0.2707839012146
8.89616	0.271022319793701
8.90101333333334	0.270903110504151
8.90586666666667	0.2707839012146
8.91072	0.270426273345947
8.91557333333334	0.270366668701172
8.92042666666667	0.270426273345947
8.92528	0.270724296569824
8.93013333333334	0.271320343017578
8.93498666666667	0.271856784820557
8.93984	0.272154808044434
8.94469333333334	0.272452831268311
8.94954666666667	0.272452831268311
8.9544	0.272572040557862
8.95925333333334	0.272870063781738
8.96410666666667	0.273585319519043
8.96896	0.274717807769776
8.97381333333334	0.276148319244385
8.97866666666667	0.277400016784668
8.98352	0.27841329574585
8.98837333333334	0.278711318969727
8.99322666666667	0.278353691101074
8.99808	0.277340412139893
9.00293333333334	0.275850296020508
9.00778666666667	0.274300575256348
9.01264	0.272810459136963
9.01749333333334	0.271856784820557
9.02234666666667	0.27155876159668
9.0272	0.272035598754883
9.03205333333334	0.273048877716065
9.03690666666667	0.274181365966797
9.04176	0.275492668151856
9.04661333333334	0.276625156402588
9.05146666666667	0.277221202850342
9.05632	0.277817249298096
9.06117333333334	0.278294086456299
9.06602666666667	0.278830528259278
9.07088	0.279486179351807
9.07573333333334	0.280261039733887
9.08058666666667	0.28073787689209
9.08544	0.28073787689209
9.09029333333334	0.280141830444336
9.09514666666667	0.279068946838379
9.1	0.27763843536377
9.10485333333334	0.276267528533936
9.10970666666667	0.275373458862305
9.11456	0.274956226348877
9.11941333333334	0.275075435638428
9.12426666666667	0.275492668151856
9.12912	0.276029109954834
9.13397333333334	0.276565551757813
9.13882666666667	0.27686357498169
9.14368	0.27698278427124
9.14853333333334	0.277042388916016
9.15338666666667	0.277042388916016
9.15824	0.276923179626465
9.16309333333334	0.276625156402588
9.16794666666667	0.276386737823487
9.1728	0.27608871459961
9.17765333333334	0.275671482086182
9.18250666666667	0.275373458862305
9.18736	0.275254249572754
9.19221333333334	0.275135040283203
9.19706666666667	0.275015830993653
9.20192	0.274956226348877
9.20677333333334	0.274956226348877
9.21162666666667	0.275135040283203
9.21648	0.275492668151856
9.22133333333334	0.275969505310059
9.22618666666667	0.276744365692139
9.23104	0.277519226074219
9.23589333333334	0.278294086456299
9.24074666666667	0.278770923614502
9.24560000000001	0.279068946838379
9.25045333333334	0.27918815612793
9.25530666666667	0.279068946838379
9.26016	0.278949737548828
9.26501333333334	0.278711318969727
9.26986666666667	0.278651714324951
9.27472	0.278711318969727
9.27957333333334	0.278830528259278
9.28442666666667	0.278830528259278
9.28928	0.278770923614502
9.29413333333334	0.278592109680176
9.29898666666667	0.278294086456299
9.30384	0.277996063232422
9.30869333333334	0.278234481811524
9.31354666666667	0.278770923614502
9.3184	0.279784202575684
9.32325333333334	0.280976295471192
9.32810666666667	0.282168388366699
9.33296	0.283181667327881
9.33781333333334	0.28383731842041
9.34266666666667	0.283956527709961
9.34752000000001	0.283777713775635
9.35237333333334	0.283300876617432
9.35722666666667	0.282764434814453
9.36208	0.282347202301026
9.36693333333334	0.282108783721924
9.37178666666667	0.28228759765625
9.37664	0.282466411590576
9.38149333333334	0.282526016235352
9.38634666666667	0.282466411590576
9.39120000000001	0.282168388366699
9.39605333333334	0.281691551208496
9.40090666666667	0.281333923339844
9.40576	0.281333923339844
9.41061333333334	0.281989574432373
9.41546666666667	0.283002853393555
9.42032	0.284314155578613
9.42517333333334	0.285506248474121
9.43002666666667	0.286519527435303
9.43488	0.28681755065918
9.43973333333334	0.286638736724854
9.44458666666667	0.285804271697998
9.44944	0.284671783447266
9.45429333333334	0.283360481262207
9.45914666666667	0.282168388366699
9.464	0.281393527984619
9.46885333333334	0.281095504760742
9.47370666666667	0.281333923339844
9.47856	0.281989574432373
9.48341333333334	0.282764434814453
9.48826666666667	0.283658504486084
9.49312	0.284254550933838
9.49797333333334	0.284671783447266
9.50282666666667	0.284969806671143
9.50768	0.285089015960694
9.51253333333334	0.285446643829346
9.51738666666667	0.285685062408447
9.52224	0.285804271697998
9.52709333333334	0.285863876342774
9.53194666666667	0.285804271697998
9.5368	0.285744667053223
9.54165333333334	0.285923480987549
9.54650666666667	0.286221504211426
9.55136	0.286996364593506
9.55621333333334	0.288128852844238
9.56106666666667	0.289440155029297
9.56592	0.290870666503906
9.57077333333334	0.292003154754639
9.57562666666667	0.292658805847168
9.58048	0.292420387268067
9.58533333333334	0.29134750366211
9.59018666666667	0.289440155029297
9.59504	0.286996364593506
9.59989333333334	0.284433364868164
9.60474666666667	0.282227993011475
9.6096	0.280797481536865
9.61445333333334	0.280559062957764
9.61930666666667	0.281274318695069
9.62416	0.282645225524903
9.62901333333334	0.284552574157715
9.63386666666667	0.286519527435303
9.63872	0.288307666778565
9.64357333333334	0.289797782897949
9.64842666666667	0.290811061859131
9.65328	0.291407108306885
9.65813333333334	0.29134750366211
9.66298666666667	0.29069185256958
9.66784	0.289618968963623
9.67269333333334	0.288307666778565
9.67754666666667	0.287353992462158
9.6824	0.286698341369629
9.68725333333334	0.286698341369629
9.69210666666667	0.287175178527832
9.69696	0.288248062133789
9.70181333333334	0.289678573608399
[truncated: 59 more rows]
