# Supplementary material for: Coli bond: A dual-function encryption system for secure information storage and transmission by microorganisms
Source: PLoS One. 2025 Jun 11;20(6):e0325926. doi: 10.1371/journal.pone.0325926 (PMC12157041; doi:10.1371/journal.pone.0325926)
Supplement: S4 File — This zip file contains the raw data sets supporting the findings of this study. (ZIP) [file pone.0325926.s004.zip › data/LB+0.5 mM Caffeine.xlsx]

## Sheet: Sheet1
Time (h)	BW25113		BW-ΔguaB		BW-ΔguaB-DeCaf
0	0.14926	0.00896859	0.102324	0.0364026	0.13327	0.0305855
1	0.19603	0.00862866	0.136306	0.0478824	0.159319	0.0339503
2	0.33156	0.0311881	0.13999	0.0433362	0.189222	0.0322287
3	0.623293	0.0640379	0.145209	0.0339332	0.245691	0.0429902
4	0.836317	0.0582865	0.15038	0.028673	0.29952	0.0462216
5	1.07644	0.0626712	0.150271	0.0234715	0.324429	0.0519371
6	1.03891	0.0730574	0.153553	0.0209179	0.347041	0.057696
7	1.09298	0.0857	0.157303	0.0186352	0.371729	0.0625907
8	1.12194	0.082758	0.152376	0.0166933	0.389705	0.0670187
9	1.47783	0.0715153	0.154707	0.015766	0.407168	0.0760231
10	1.44051	0.0623852	0.159009	0.0122419	0.423129	0.0816922
11	1.49718	0.0536498	0.16021	0.0121864	0.439428	0.0871161
12	1.44475	0.0382678	0.160736	0.00775206	0.462958	0.0852366
13	1.48339	0.0375741	0.161798	0.0061004	0.500271	0.0762382
14	1.58737	0.0363206	0.161288	0.00820948	0.549588	0.0642963
15	1.49023	0.0337141	0.161378	0.00567899	0.602041	0.0553835
16	1.59253	0.0281598	0.163589	0.00662779	0.650536	0.0515005
17	1.6483	0.0301995	0.160364	0.00493636	0.68683	0.0510786
18	1.57387	0.0308286	0.161062	0.00730458	0.718463	0.0562577
