# Supplementary material for: Coli bond: A dual-function encryption system for secure information storage and transmission by microorganisms
Source: PLoS One. 2025 Jun 11;20(6):e0325926. doi: 10.1371/journal.pone.0325926 (PMC12157041; doi:10.1371/journal.pone.0325926)
Supplement: S4 File — This zip file contains the raw data sets supporting the findings of this study. (ZIP) [file pone.0325926.s004.zip › data/LB+0.5 mM xanthine.xlsx]

## Sheet: Sheet1
Time (h)	BW25113		BW-ΔguaB		BW-ΔguaB-DeCaf
0	0.145907	0.00817931	0.164216	0.0247685	0.164474	0.0118913
1	0.192896	0.00889464	0.182331	0.0200181	0.184334	0.00995109
2	0.304005	0.034127	0.238455	0.0211212	0.244936	0.0102209
3	0.621741	0.060358	0.346174	0.0520473	0.341313	0.0201754
4	0.8412	0.0546938	0.44866	0.0637702	0.46682	0.0362917
5	0.836857	0.0555952	0.498586	0.0804028	0.495639	0.0443685
6	0.934917	0.0726291	0.54053	0.0944742	0.533203	0.0468768
7	1.11299	0.0805667	0.586155	0.106546	0.575822	0.060081
8	1.19237	0.0851619	0.627034	0.117344	0.622289	0.0586856
9	1.33263	0.078015	0.659628	0.13628	0.66782	0.0682501
10	1.32086	0.0669536	0.687249	0.151142	0.660593	0.0841413
11	1.44363	0.0500055	0.718645	0.162046	0.718641	0.0728984
12	1.3964	0.0388504	0.765179	0.162721	0.782824	0.0743764
13	1.49443	0.0359938	0.838745	0.146376	0.902064	0.0762727
14	1.59642	0.0346856	0.937887	0.120383	0.982056	0.0559107
15	1.54358	0.0349978	1.0427	0.105088	1.04915	0.0519928
16	1.36284	0.029641	1.13748	0.0963733	1.07886	0.0528733
17	1.47091	0.0304925	1.2133	0.0972209	1.22744	0.041307
18	1.51343	0.031669	1.27586	0.105211	1.30319	0.065505
