# Supplementary material for: Coli bond: A dual-function encryption system for secure information storage and transmission by microorganisms
Source: PLoS One. 2025 Jun 11;20(6):e0325926. doi: 10.1371/journal.pone.0325926 (PMC12157041; doi:10.1371/journal.pone.0325926)
Supplement: S4 File — This zip file contains the raw data sets supporting the findings of this study. (ZIP) [file pone.0325926.s004.zip › data/Temperature.xlsx]

## Sheet: Sheet1
Temperature (℃)	30	33	35	37
OD600	2.155	1.667	0.243	0.14
	2.27	1.581	0.153	0.113
	1.967	1.605	0.286	0.17
Tukey's multiple comparisons test	Mean Diff.	95.00% CI of diff.	Significant?	Summary	Adjusted P Value
30 vs. 33	0.513	0.2836 to 0.7424	Yes	***	0.0004	A-B
30 vs. 35	1.903	1.674 to 2.133	Yes	****	<0.0001	A-C
30 vs. 37	1.99	1.760 to 2.219	Yes	****	<0.0001	A-D
33 vs. 35	1.39	1.161 to 1.620	Yes	****	<0.0001	B-C
33 vs. 37	1.477	1.247 to 1.706	Yes	****	<0.0001	B-D
35 vs. 37	0.08633	-0.1431 to 0.3157	No	ns	0.6407	C-D
